# Supplementary material for: A second monoclinic polymorph of N-(diethyl­amino­thio­carbon­yl)-N′-phenyl­benzamidine
Source: Acta Crystallogr Sect E Struct Rep Online. 2011 Mar 26;67(Pt 4):o962–3. doi: 10.1107/S1600536811010464 (PMC3099880; doi:10.1107/S1600536811010464)
Supplement: Supplementary file 1 [file e-67-0o962-sup1.cif]

##############################################################################
###                                                                        ###
###        Electronic paper (Acta Crystallographica Section E)             ###
###                                                                        ###
##############################################################################
#                                                                            #
# This CIF contains the data in a paper accepted for publication in Acta     #
# Crystallographica Section E. It conforms to the requirements of Notes      #
# for Authors for Section E, and has been peer reviewed under the auspices   #
# of the IUCr Commission on Journals.                                        #
#                                                                            #
# Full details of the Crystallographic Information File format               #
# are given in the paper "The Crystallographic Information File (CIF):       #
# a New Standard Archive File for Crystallography" by S. R. Hall, F. H.      #
# Allen and I. D. Brown [Acta Cryst. (1991), A47, 655-685].                  #
#                                                                            #
# The current version of the core CIF dictionary is obtainable from          #
# ftp://ftp.iucr.org/pub/cif_core.dic. The current version number is 2.4.    #
#                                                                            #
# Software is freely available for graphical display of the structure(s) in  #
# this CIF.  For information consult the CIF home page http://www.iucr.org/  #
# cif/home.html                                                              #
#                                                                            #
# This file may be used for bona fide research purposes within the           #
# scientific community so long as proper attribution is given to the journal # 
# article from which it was obtained.                                        #
#                                                                            #
##############################################################################
                                             
data_global
_audit_creation_method     'from SHELXL-97 with Word-Perfect Macro PRPKAPPA'
_journal_date_recd_electronic     2011-03-05
_journal_date_accepted     2011-03-20
_journal_name_full     'Acta Crystallographica, Section E'
_journal_year     2011
_journal_volume     67
_journal_issue      4
_journal_page_first     o962
_journal_page_last     o963
_journal_paper_category     QO
_journal_coeditor_code     OM2413
_publ_contact_author_name     'Low, John Nicolson'
_publ_contact_author_address
;
Department of Chemistry, University of Aberdeen,
Meston Walk, Old Aberdeen, AB24 3UE, Scotland.
;
_publ_contact_author_email     'jnlow111@gmail.com'
_publ_contact_author_fax     ?
_publ_contact_author_phone     '+441382542709'
_publ_section_title
;
A second monoclinic polymorph of
<i>N</i>-(diethylaminothiocarbonyl)-<i>N</i>'-phenylbenzamidine
;
loop_
    _publ_author_name
    _publ_author_address
    'Schr\"oder, Bernd'
;
CICECO, Departamento de Qu\'imica
Faculdade de Ci\^encias
Universidade do Aveiro
3810-193 Aveiro
Portugal
;
    'Gomes, Ligia R.'
;
REQUIMTE, Departamento de Qu\'imica e Bioqu\'imica,
Faculdade de Ci\^encias,
Universidade do Porto,
Rua do Campo Alegre, 687,
P-4169_007 Porto,
Portugal
;
    'Santos, Lu\'is M. N. B. F.'
;
Centro de Investiga\,c\~ao em Qu\'imica,
Departamento de Qu\'imica e Bioqu\'imica,
Faculdade de Ci\^encias,
Universidade do Porto
Rua do Campo Alegre 687,
P-4169_007 Porto
Portugal
;
    'Brand\~ao, Paula'
;
CICECO, Departamento de Qu\'imica
Faculdade de Ci\^encias
Universidade do Aveiro
3810-193 Aveiro
Portugal
;
    'Low, John Nicolson'
;
Department of Chemistry, University of Aberdeen,
Meston Walk, Old Aberdeen AB24 3UE, Scotland
;
_publ_section_synopsis     .
data_I
_audit_creation_method     SHELXL-97
_chemical_name_systematic
;
3,3-diethyl-1-[phenyl(phenylamino)methylidene]thiourea
;
_chemical_name_common
;
<i>N</i>-(diethylaminothiocarbonyl)-<i>N</i>'-phenylbenzamidine
;
_chemical_formula_moiety     'C18 H21 N3 S'
_chemical_formula_sum     'C18 H21 N3 S'
_chemical_formula_iupac     'C18 H21 N3 S'
_chemical_formula_weight     311.44
_chemical_melting_point     ?
_symmetry_cell_setting     monoclinic
_symmetry_space_group_name_H-M     'P 21/c'
loop_
    _symmetry_equiv_pos_as_xyz
    'x, y, z'
    '-x, y+1/2, -z+1/2'
    '-x, -y, -z'
    'x, -y-1/2, z-1/2'
_cell_length_a     21.2894(8)
_cell_length_b     18.8015(7)
_cell_length_c     27.1792(10)
_cell_angle_alpha     90.00
_cell_angle_beta     128.584(2)
_cell_angle_gamma     90.00
_cell_volume     8504.1(5)
_cell_formula_units_Z     20
_cell_measurement_reflns_used     558
_cell_measurement_theta_min     3.52
_cell_measurement_theta_max     26.32
_cell_measurement_temperature     150(2)
_exptl_crystal_description     plate
_exptl_crystal_colour     yellow
_exptl_crystal_size_max     0.20
_exptl_crystal_size_mid     0.06
_exptl_crystal_size_min     0.03
_exptl_crystal_density_diffrn     1.216
_exptl_crystal_density_meas     ?
_exptl_crystal_density_method     'not measured'
_exptl_crystal_F_000     3320
_exptl_absorpt_coefficient_mu     0.191
_exptl_absorpt_correction_type     multi-scan
_exptl_absorpt_process_details     '(SADABS; Bruker, 2004)'
_exptl_absorpt_correction_T_min     0.9629
_exptl_absorpt_correction_T_max     0.9943
_exptl_special_details
;
Data for C~18~H~21~N~3~S: found 10^2^ w(C)=69.24, 10^2^ w(H)=6.56, 10^2^
w(N)=13.60, 10^2^ w(S)=10.58, calculated 10^2^ w(C)=69.42, 10^2^ w(H)=6.80,
10^2^ w(N)=13.49, 10^2^ w(S)=10.29
;
_diffrn_ambient_temperature     150(2)
_diffrn_radiation_type     MoK\a
_diffrn_radiation_wavelength     0.71073
_diffrn_radiation_source     'fine-focus sealed tube'
_diffrn_radiation_monochromator     graphite
_diffrn_measurement_device_type     'Bruker SMART APEX'
_diffrn_measurement_method     \w
_diffrn_detector_area_resol_mean     8.33
_diffrn_reflns_number     54002
_diffrn_reflns_av_R_equivalents     0.0532
_diffrn_reflns_av_sigmaI/netI     0.0716
_diffrn_reflns_theta_min     1.22
_diffrn_reflns_theta_max     26.40
_diffrn_reflns_theta_full     26.40
_diffrn_measured_fraction_theta_max     0.998
_diffrn_measured_fraction_theta_full     0.998
_diffrn_reflns_limit_h_min     -26
_diffrn_reflns_limit_h_max     26
_diffrn_reflns_limit_k_min     -19
_diffrn_reflns_limit_k_max     23
_diffrn_reflns_limit_l_min     -33
_diffrn_reflns_limit_l_max     34
_diffrn_standards_number     ?
_diffrn_standards_interval_count     ?
_diffrn_standards_interval_time     ?
_diffrn_standards_decay_%     ?
_refine_special_details
;
Refinement of <i>F</i>^2^ against ALL reflections. The weighted <i>R</i>-factor
<i>wR</i> and goodness of fit <i>S</i> are based on <i>F</i>^2^, conventional
<i>R</i>-factors <i>R</i> are based on <i>F</i>, with <i>F</i> set to zero for
negative <i>F</i>^2^. The threshold expression of <i>F</i>^2^ >
\s(<i>F</i>^2^) is used only for calculating <i>R</i>-factors(gt) <i>etc</i>.
and is not relevant to the choice of reflections for refinement.
<i>R</i>-factors based on <i>F</i>^2^ are statistically about twice as large
as those based on <i>F</i>, and <i>R</i>- factors based on ALL data will be
even larger.
;
_reflns_number_total     17402
_reflns_number_gt     9835
_reflns_threshold_expression     I>2sigma(I)
_refine_ls_structure_factor_coef     Fsqd
_refine_ls_matrix_type     full
_refine_ls_R_factor_all     0.1157
_refine_ls_R_factor_gt     0.0557
_refine_ls_wR_factor_gt     0.1162
_refine_ls_wR_factor_ref     0.1420
_refine_ls_goodness_of_fit_ref     1.011
_refine_ls_restrained_S_all     1.011
_refine_ls_number_reflns     17398
_refine_ls_number_parameters     1001
_refine_ls_number_restraints     0
_refine_ls_hydrogen_treatment     constr
_refine_ls_weighting_scheme     calc
_refine_ls_weighting_details
         'calc w=1/[\s^2^(Fo^2^)+(0.0532P)^2^+1.4021P] where P=(Fo^2^+2Fc^2^)/3'
_atom_sites_solution_hydrogens     geom
_atom_sites_solution_primary     direct
_atom_sites_solution_secondary     difmap
_refine_ls_shift/su_max     0.002
_refine_ls_shift/su_mean     0.000
_refine_diff_density_max     0.343
_refine_diff_density_min     -0.285
_refine_ls_extinction_method     none
_refine_ls_extinction_coef     ?
loop_
    _atom_type_symbol
    _atom_type_description
    _atom_type_scat_dispersion_real
    _atom_type_scat_dispersion_imag
    _atom_type_scat_source
    'C' 'C' 0.0033 0.0016
                         'International Tables Vol C Tables 4.2.6.8 and 6.1.1.4'
    'H' 'H' 0.0000 0.0000
                         'International Tables Vol C Tables 4.2.6.8 and 6.1.1.4'
    'N' 'N' 0.0061 0.0033
                         'International Tables Vol C Tables 4.2.6.8 and 6.1.1.4'
    'O' 'O' 0.0106 0.0060
                         'International Tables Vol C Tables 4.2.6.8 and 6.1.1.4'
    'S' 'S' 0.1246 0.1234
                         'International Tables Vol C Tables 4.2.6.8 and 6.1.1.4'
_computing_data_collection     'APEX2 and SMART (Bruker, 2004)'
_computing_cell_refinement     'APEX2 and SAINT (Bruker, 2004)'
_computing_data_reduction     'SAINT (Bruker, 2004)'
_computing_structure_solution     'SHELXS97 (Sheldrick, 2008)'
_computing_structure_refinement
;
SHELXL97 (Sheldrick, 2008) and  OSCAIL (McArdle <i>et al.</i>,
2004)
;
_computing_molecular_graphics     'PLATON (Spek, 2009)'
_computing_publication_material     'SHELXL97 (Sheldrick 2008)'
loop_
    _atom_site_type_symbol
    _atom_site_label
    _atom_site_fract_x
    _atom_site_fract_y
    _atom_site_fract_z
    _atom_site_U_iso_or_equiv
    _atom_site_adp_type
    _atom_site_calc_flag
    _atom_site_refinement_flags
    _atom_site_occupancy
    _atom_site_disorder_assembly
    _atom_site_disorder_group
    S S14 -0.23152(4) 0.22025(3) 0.17728(3) 0.02237(16) Uani d . 1 . .
    N N11 0.02123(12) 0.17913(10) 0.34861(10) 0.0198(5) Uani d . 1 . .
    H H11 0.0596 0.2088 0.3727 0.024 Uiso d R 1 . .
    N N13 -0.09015(12) 0.15087(10) 0.24855(10) 0.0205(5) Uani d . 1 . .
    N N15 -0.16587(12) 0.13186(10) 0.14303(10) 0.0219(5) Uani d . 1 . .
    C C12 -0.04052(15) 0.19866(12) 0.28844(12) 0.0175(6) Uani d . 1 . .
    C C14 -0.15869(15) 0.16731(11) 0.18921(12) 0.0180(6) Uani d . 1 . .
    C C16 -0.23483(16) 0.14413(14) 0.07668(13) 0.0280(6) Uani d . 1 . .
    H H16A -0.2836 0.1520 0.0730 0.034 Uiso calc R 1 . .
    H H16B -0.2438 0.1013 0.0519 0.034 Uiso calc R 1 . .
    C C17 -0.22199(17) 0.20757(15) 0.04975(14) 0.0364(7) Uani d . 1 . .
    H H17A -0.2682 0.2128 0.0051 0.055 Uiso calc R 1 . .
    H H17B -0.1731 0.2005 0.0541 0.055 Uiso calc R 1 . .
    H H17C -0.2163 0.2506 0.0726 0.055 Uiso calc R 1 . .
    C C111 0.03899(16) 0.10834(12) 0.37206(12) 0.0200(6) Uani d . 1 . .
    C C112 0.11730(16) 0.08396(13) 0.40673(13) 0.0268(6) Uani d . 1 . .
    H H112 0.1582 0.1147 0.4148 0.032 Uiso calc R 1 . .
    C C113 0.13615(17) 0.01545(13) 0.42952(13) 0.0327(7) Uani d . 1 . .
    H H113 0.1900 -0.0008 0.4530 0.039 Uiso calc R 1 . .
    C C114 0.07749(18) -0.03008(13) 0.41861(14) 0.0322(7) Uani d . 1 . .
    H H114 0.0906 -0.0774 0.4342 0.039 Uiso calc R 1 . .
    C C115 -0.00069(18) -0.00528(13) 0.38444(13) 0.0303(7) Uani d . 1 . .
    H H115 -0.0413 -0.0359 0.3769 0.036 Uiso calc R 1 . .
    C C116 -0.02042(16) 0.06343(12) 0.36115(12) 0.0229(6) Uani d . 1 . .
    H H116 -0.0742 0.0798 0.3378 0.028 Uiso calc R 1 . .
    C C121 -0.03988(15) 0.27481(12) 0.27319(12) 0.0195(6) Uani d . 1 . .
    C C122 -0.04437(16) 0.29136(13) 0.22116(13) 0.0263(6) Uani d . 1 . .
    H H122 -0.0503 0.2544 0.1947 0.032 Uiso calc R 1 . .
    C C123 -0.04029(16) 0.36125(13) 0.20777(13) 0.0316(7) Uani d . 1 . .
    H H123 -0.0427 0.3721 0.1725 0.038 Uiso calc R 1 . .
    C C124 -0.03274(16) 0.41535(14) 0.24531(14) 0.0332(7) Uani d . 1 . .
    H H124 -0.0301 0.4634 0.2358 0.040 Uiso calc R 1 . .
    C C125 -0.02897(16) 0.39982(13) 0.29668(13) 0.0287(7) Uani d . 1 . .
    H H125 -0.0242 0.4372 0.3223 0.034 Uiso calc R 1 . .
    C C126 -0.03208(15) 0.32944(12) 0.31115(13) 0.0231(6) Uani d . 1 . .
    H H126 -0.0289 0.3188 0.3468 0.028 Uiso calc R 1 . .
    C C151 -0.10461(15) 0.07888(13) 0.15722(13) 0.0291(7) Uani d . 1 . .
    H H15A -0.1290 0.0474 0.1202 0.035 Uiso calc R 1 . .
    H H15B -0.0904 0.0490 0.1929 0.035 Uiso calc R 1 . .
    C C152 -0.02819(16) 0.11010(14) 0.17348(14) 0.0363(7) Uani d . 1 . .
    H H15C 0.0054 0.0718 0.1767 0.054 Uiso calc R 1 . .
    H H15D 0.0012 0.1352 0.2138 0.054 Uiso calc R 1 . .
    H H15E -0.0417 0.1435 0.1405 0.054 Uiso calc R 1 . .
    S S24 0.17634(4) 0.27346(3) 0.47670(3) 0.02079(16) Uani d . 1 . .
    N N21 0.42915(12) 0.30005(10) 0.64607(10) 0.0211(5) Uani d . 1 . .
    H H21 0.4629 0.2678 0.6713 0.025 Uiso d R 1 . .
    N N23 0.32595(12) 0.32552(10) 0.54203(10) 0.0197(5) Uani d . 1 . .
    N N25 0.25155(12) 0.32914(10) 0.43525(10) 0.0198(5) Uani d . 1 . .
    C C22 0.36825(15) 0.27907(12) 0.58633(13) 0.0194(6) Uani d . 1 . .
    C C24 0.25506(15) 0.30905(11) 0.48411(12) 0.0168(5) Uani d . 1 . .
    C C26 0.17791(15) 0.32437(13) 0.37021(12) 0.0261(6) Uani d . 1 . .
    H H26A 0.1759 0.3646 0.3458 0.031 Uiso calc R 1 . .
    H H26B 0.1309 0.3282 0.3694 0.031 Uiso calc R 1 . .
    C C27 0.17323(16) 0.25506(14) 0.33968(13) 0.0359(7) Uani d . 1 . .
    H H27A 0.1251 0.2551 0.2954 0.054 Uiso calc R 1 . .
    H H27B 0.1705 0.2152 0.3616 0.054 Uiso calc R 1 . .
    H H27C 0.2211 0.2500 0.3423 0.054 Uiso calc R 1 . .
    C C211 0.44753(15) 0.37149(12) 0.66763(12) 0.0201(6) Uani d . 1 . .
    C C212 0.52721(16) 0.39308(13) 0.70694(13) 0.0279(7) Uani d . 1 . .
    H H212 0.5683 0.3609 0.7175 0.033 Uiso calc R 1 . .
    C C213 0.54674(18) 0.46140(14) 0.73072(14) 0.0359(7) Uani d . 1 . .
    H H213 0.6014 0.4760 0.7575 0.043 Uiso calc R 1 . .
    C C214 0.48745(19) 0.50886(13) 0.71601(14) 0.0326(7) Uani d . 1 . .
    H H214 0.5011 0.5558 0.7325 0.039 Uiso calc R 1 . .
    C C215 0.40839(18) 0.48707(13) 0.67718(13) 0.0301(7) Uani d . 1 . .
    H H215 0.3676 0.5194 0.6671 0.036 Uiso calc R 1 . .
    C C216 0.38750(16) 0.41883(12) 0.65263(12) 0.0244(6) Uani d . 1 . .
    H H216 0.3328 0.4044 0.6258 0.029 Uiso calc R 1 . .
    C C221 0.35905(15) 0.20031(12) 0.57676(13) 0.0233(6) Uani d . 1 . .
    C C222 0.35586(16) 0.16999(14) 0.52872(13) 0.0319(7) Uani d . 1 . .
    H H222 0.3583 0.1993 0.5015 0.038 Uiso calc R 1 . .
    C C223 0.34902(18) 0.09671(16) 0.52042(15) 0.0460(9) Uani d . 1 . .
    H H223 0.3475 0.0758 0.4879 0.055 Uiso calc R 1 . .
    C C224 0.34440(18) 0.05451(15) 0.55948(16) 0.0494(10) Uani d . 1 . .
    H H224 0.3391 0.0045 0.5534 0.059 Uiso calc R 1 . .
    C C225 0.34739(17) 0.08392(14) 0.60681(15) 0.0422(8) Uani d . 1 . .
    H H225 0.3439 0.0542 0.6333 0.051 Uiso calc R 1 . .
    C C226 0.35553(16) 0.15713(13) 0.61652(14) 0.0303(7) Uani d . 1 . .
    H H226 0.3587 0.1774 0.6500 0.036 Uiso calc R 1 . .
    C C251 0.32204(16) 0.35829(13) 0.44386(13) 0.0283(6) Uani d . 1 . .
    H H25A 0.3182 0.3467 0.4065 0.034 Uiso calc R 1 . .
    H H25B 0.3714 0.3357 0.4810 0.034 Uiso calc R 1 . .
    C C252 0.32810(19) 0.43781(14) 0.45297(16) 0.0462(9) Uani d . 1 . .
    H H25C 0.3723 0.4560 0.4544 0.069 Uiso calc R 1 . .
    H H25D 0.3383 0.4491 0.4926 0.069 Uiso calc R 1 . .
    H H25E 0.2776 0.4600 0.4179 0.069 Uiso calc R 1 . .
    S S34 0.57027(4) 0.20604(3) 0.77842(3) 0.02182(16) Uani d . 1 . .
    N N31 0.82249(12) 0.16993(9) 0.94887(10) 0.0199(5) Uani d . 1 . .
    H H31 0.8584 0.2014 0.9731 0.024 Uiso d R 1 . .
    N N33 0.71349(12) 0.13984(9) 0.84771(10) 0.0187(5) Uani d . 1 . .
    N N35 0.63691(12) 0.12304(10) 0.74181(10) 0.0190(5) Uani d . 1 . .
    C C32 0.76082(15) 0.18831(12) 0.88835(12) 0.0175(6) Uani d . 1 . .
    C C34 0.64369(15) 0.15580(11) 0.78852(12) 0.0164(5) Uani d . 1 . .
    C C36 0.56655(15) 0.13427(13) 0.67604(12) 0.0240(6) Uani d . 1 . .
    H H36A 0.5184 0.1409 0.6735 0.029 Uiso calc R 1 . .
    H H36B 0.5578 0.0915 0.6512 0.029 Uiso calc R 1 . .
    C C37 0.57675(16) 0.19867(14) 0.64800(13) 0.0319(7) Uani d . 1 . .
    H H37A 0.5291 0.2040 0.6039 0.048 Uiso calc R 1 . .
    H H37B 0.6243 0.1923 0.6504 0.048 Uiso calc R 1 . .
    H H37C 0.5835 0.2413 0.6716 0.048 Uiso calc R 1 . .
    C C311 0.84020(15) 0.10053(12) 0.97507(12) 0.0186(6) Uani d . 1 . .
    C C312 0.91956(16) 0.07851(13) 1.01483(13) 0.0274(6) Uani d . 1 . .
    H H312 0.9607 0.1091 1.0233 0.033 Uiso calc R 1 . .
    C C313 0.93886(17) 0.01171(13) 1.04232(13) 0.0331(7) Uani d . 1 . .
    H H313 0.9934 -0.0032 1.0696 0.040 Uiso calc R 1 . .
    C C314 0.87961(18) -0.03343(13) 1.03053(13) 0.0314(7) Uani d . 1 . .
    H H314 0.8930 -0.0792 1.0493 0.038 Uiso calc R 1 . .
    C C315 0.80036(17) -0.01083(13) 0.99084(13) 0.0268(6) Uani d . 1 . .
    H H315 0.7592 -0.0416 0.9823 0.032 Uiso calc R 1 . .
    C C316 0.78034(16) 0.05582(12) 0.96349(12) 0.0228(6) Uani d . 1 . .
    H H316 0.7259 0.0710 0.9369 0.027 Uiso calc R 1 . .
    C C321 0.75888(14) 0.26532(12) 0.87418(12) 0.0184(6) Uani d . 1 . .
    C C322 0.75293(15) 0.28526(12) 0.82203(13) 0.0247(6) Uani d . 1 . .
    H H322 0.7472 0.2499 0.7945 0.030 Uiso calc R 1 . .
    C C323 0.75536(16) 0.35619(13) 0.81015(14) 0.0317(7) Uani d . 1 . .
    H H323 0.7519 0.3695 0.7748 0.038 Uiso calc R 1 . .
    C C324 0.76285(17) 0.40776(13) 0.84963(14) 0.0331(7) Uani d . 1 . .
    H H324 0.7644 0.4565 0.8413 0.040 Uiso calc R 1 . .
    C C325 0.76810(16) 0.38887(13) 0.90082(14) 0.0298(7) Uani d . 1 . .
    H H325 0.7727 0.4247 0.9275 0.036 Uiso calc R 1 . .
    C C326 0.76675(15) 0.31776(12) 0.91388(13) 0.0232(6) Uani d . 1 . .
    H H326 0.7712 0.3049 0.9497 0.028 Uiso calc R 1 . .
    C C351 0.70025(15) 0.07513(12) 0.75451(13) 0.0235(6) Uani d . 1 . .
    H H35A 0.6769 0.0444 0.7172 0.028 Uiso calc R 1 . .
    H H35B 0.7173 0.0438 0.7902 0.028 Uiso calc R 1 . .
    C C352 0.77462(16) 0.11171(13) 0.76987(14) 0.0303(7) Uani d . 1 . .
    H H35C 0.8092 0.0763 0.7709 0.045 Uiso calc R 1 . .
    H H35D 0.8043 0.1349 0.8110 0.045 Uiso calc R 1 . .
    H H35E 0.7582 0.1474 0.7376 0.045 Uiso calc R 1 . .
    S S44 0.97103(4) 0.27165(3) 1.07600(3) 0.02064(16) Uani d . 1 . .
    N N41 1.22665(12) 0.30294(10) 1.24426(10) 0.0205(5) Uani d . 1 . .
    H H41 1.2641 0.2729 1.2689 0.025 Uiso d R 1 . .
    N N43 1.11834(13) 0.32832(10) 1.14204(10) 0.0199(5) Uani d . 1 . .
    N N45 1.04558(12) 0.33060(10) 1.03541(10) 0.0213(5) Uani d . 1 . .
    C C42 1.16571(15) 0.28189(12) 1.18444(12) 0.0186(6) Uani d . 1 . .
    C C44 1.04862(15) 0.31032(11) 1.08374(12) 0.0179(5) Uani d . 1 . .
    C C46 0.97333(16) 0.32224(14) 0.97023(13) 0.0310(7) Uani d . 1 . .
    H H46A 0.9704 0.3615 0.9446 0.037 Uiso calc R 1 . .
    H H46B 0.9254 0.3252 0.9683 0.037 Uiso calc R 1 . .
    C C47 0.97268(17) 0.25186(16) 0.94288(14) 0.0434(8) Uani d . 1 . .
    H H47A 0.9247 0.2491 0.8986 0.065 Uiso calc R 1 . .
    H H47B 0.9720 0.2128 0.9664 0.065 Uiso calc R 1 . .
    H H47C 1.0209 0.2481 0.9459 0.065 Uiso calc R 1 . .
    C C411 1.24352(15) 0.37451(12) 1.26575(12) 0.0197(6) Uani d . 1 . .
    C C412 1.32171(16) 0.39872(13) 1.30205(13) 0.0280(7) Uani d . 1 . .
    H H412 1.3634 0.3677 1.3119 0.034 Uiso calc R 1 . .
    C C413 1.33974(18) 0.46792(13) 1.32419(14) 0.0344(7) Uani d . 1 . .
    H H413 1.3937 0.4843 1.3492 0.041 Uiso calc R 1 . .
    C C414 1.27925(19) 0.51327(13) 1.30987(14) 0.0352(7) Uani d . 1 . .
    H H414 1.2915 0.5610 1.3244 0.042 Uiso calc R 1 . .
    C C415 1.20113(18) 0.48899(13) 1.27444(13) 0.0297(7) Uani d . 1 . .
    H H415 1.1598 0.5199 1.2653 0.036 Uiso calc R 1 . .
    C C416 1.18272(16) 0.41976(13) 1.25222(12) 0.0244(6) Uani d . 1 . .
    H H416 1.1289 0.4032 1.2279 0.029 Uiso calc R 1 . .
    C C421 1.16223(15) 0.20419(12) 1.17216(12) 0.0202(6) Uani d . 1 . .
    C C422 1.15931(16) 0.18123(14) 1.12229(13) 0.0304(7) Uani d . 1 . .
    H H422 1.1595 0.2151 1.0964 0.036 Uiso calc R 1 . .
    C C423 1.15607(17) 0.10929(15) 1.10993(14) 0.0390(8) Uani d . 1 . .
    H H423 1.1547 0.0938 1.0760 0.047 Uiso calc R 1 . .
    C C424 1.15479(16) 0.06015(14) 1.14698(15) 0.0376(8) Uani d . 1 . .
    H H424 1.1519 0.0108 1.1382 0.045 Uiso calc R 1 . .
    C C425 1.15765(16) 0.08220(13) 1.19641(14) 0.0322(7) Uani d . 1 . .
    H H425 1.1569 0.0481 1.2218 0.039 Uiso calc R 1 . .
    C C426 1.16169(15) 0.15433(12) 1.20946(13) 0.0239(6) Uani d . 1 . .
    H H426 1.1641 0.1694 1.2440 0.029 Uiso calc R 1 . .
    C C451 1.11588(15) 0.36182(13) 1.04462(13) 0.0272(6) Uani d . 1 . .
    H H45A 1.1124 0.3516 1.0072 0.033 Uiso calc R 1 . .
    H H45B 1.1655 0.3393 1.0816 0.033 Uiso calc R 1 . .
    C C452 1.12087(19) 0.44068(14) 1.05463(15) 0.0457(9) Uani d . 1 . .
    H H45C 1.1645 0.4601 1.0559 0.069 Uiso calc R 1 . .
    H H45D 1.1314 0.4508 1.0946 0.069 Uiso calc R 1 . .
    H H45E 1.0699 0.4627 1.0200 0.069 Uiso calc R 1 . .
    S S54 1.37598(4) 0.21402(3) 1.37768(3) 0.02200(16) Uani d . 1 . .
    N N51 1.62793(12) 0.18011(10) 1.54716(10) 0.0209(5) Uani d . 1 . .
    H H51 1.6617 0.2131 1.5711 0.025 Uiso d R 1 . .
    N N53 1.52037(12) 0.14940(10) 1.44597(10) 0.0189(5) Uani d . 1 . .
    N N55 1.44223(12) 0.13268(10) 1.34005(10) 0.0211(5) Uani d . 1 . .
    C C52 1.56515(15) 0.19807(12) 1.48708(12) 0.0182(6) Uani d . 1 . .
    C C54 1.45012(15) 0.16539(11) 1.38743(12) 0.0183(6) Uani d . 1 . .
    C C56 1.37164(16) 0.14475(13) 1.27431(12) 0.0270(6) Uani d . 1 . .
    H H56A 1.3234 0.1494 1.2718 0.032 Uiso calc R 1 . .
    H H56B 1.3638 0.1031 1.2487 0.032 Uiso calc R 1 . .
    C C57 1.38034(17) 0.21090(14) 1.24744(13) 0.0334(7) Uani d . 1 . .
    H H57A 1.3326 0.2166 1.2034 0.050 Uiso calc R 1 . .
    H H57B 1.4281 0.2065 1.2499 0.050 Uiso calc R 1 . .
    H H57C 1.3860 0.2525 1.2717 0.050 Uiso calc R 1 . .
    C C511 1.64861(16) 0.11016(12) 1.57227(12) 0.0205(6) Uani d . 1 . .
    C C512 1.72888(16) 0.09059(13) 1.61213(13) 0.0276(7) Uani d . 1 . .
    H H512 1.7688 0.1234 1.6211 0.033 Uiso calc R 1 . .
    C C513 1.75108(18) 0.02355(14) 1.63886(14) 0.0334(7) Uani d . 1 . .
    H H513 1.8062 0.0104 1.6660 0.040 Uiso calc R 1 . .
    C C514 1.69336(18) -0.02463(13) 1.62629(13) 0.0319(7) Uani d . 1 . .
    H H514 1.7086 -0.0708 1.6444 0.038 Uiso calc R 1 . .
    C C515 1.61325(18) -0.00462(13) 1.58699(13) 0.0290(7) Uani d . 1 . .
    H H515 1.5734 -0.0372 1.5784 0.035 Uiso calc R 1 . .
    C C516 1.59073(16) 0.06252(12) 1.56013(12) 0.0232(6) Uani d . 1 . .
    H H516 1.5357 0.0759 1.5334 0.028 Uiso calc R 1 . .
    C C521 1.55848(15) 0.27605(12) 1.47388(13) 0.0239(6) Uani d . 1 . .
    C C522 1.55626(16) 0.29979(13) 1.42436(13) 0.0319(7) Uani d . 1 . .
    H H522 1.5583 0.2667 1.3990 0.038 Uiso calc R 1 . .
    C C523 1.55099(18) 0.37207(15) 1.41215(15) 0.0465(9) Uani d . 1 . .
    H H523 1.5503 0.3887 1.3788 0.056 Uiso calc R 1 . .
    C C524 1.54682(19) 0.41941(15) 1.44827(17) 0.0539(10) Uani d . 1 . .
    H H524 1.5427 0.4689 1.4395 0.065 Uiso calc R 1 . .
    C C525 1.54845(18) 0.39633(14) 1.49707(17) 0.0474(9) Uani d . 1 . .
    H H525 1.5455 0.4298 1.5218 0.057 Uiso calc R 1 . .
    C C526 1.55436(16) 0.32412(13) 1.51028(14) 0.0320(7) Uani d . 1 . .
    H H526 1.5556 0.3080 1.5440 0.038 Uiso calc R 1 . .
    C C551 1.50538(15) 0.08427(13) 1.35181(13) 0.0286(7) Uani d . 1 . .
    H H55A 1.4815 0.0534 1.3145 0.034 Uiso calc R 1 . .
    H H55B 1.5238 0.0532 1.3879 0.034 Uiso calc R 1 . .
    C C552 1.57743(17) 0.12203(14) 1.36545(15) 0.0399(8) Uani d . 1 . .
    H H55C 1.6128 0.0872 1.3669 0.060 Uiso calc R 1 . .
    H H55D 1.6068 0.1465 1.4061 0.060 Uiso calc R 1 . .
    H H55E 1.5594 0.1569 1.3322 0.060 Uiso calc R 1 . .
loop_
    _atom_site_aniso_label
    _atom_site_aniso_U_11
    _atom_site_aniso_U_22
    _atom_site_aniso_U_33
    _atom_site_aniso_U_12
    _atom_site_aniso_U_13
    _atom_site_aniso_U_23
    S14 0.0212(4) 0.0243(3) 0.0205(4) 0.0059(3) 0.0124(4) 0.0011(3)
    N11 0.0176(12) 0.0184(10) 0.0149(13) -0.0041(9) 0.0059(11) -0.0017(9)
    N13 0.0183(12) 0.0188(10) 0.0169(13) 0.0023(9) 0.0074(11) 0.0007(10)
    N15 0.0171(12) 0.0265(11) 0.0166(13) 0.0003(9) 0.0077(11) -0.0046(10)
    C12 0.0159(14) 0.0202(12) 0.0177(16) 0.0007(11) 0.0111(14) -0.0005(11)
    C14 0.0177(14) 0.0168(12) 0.0181(15) -0.0026(10) 0.0105(13) -0.0008(11)
    C16 0.0211(16) 0.0409(15) 0.0165(16) 0.0009(13) 0.0091(14) -0.0053(13)
    C17 0.0312(18) 0.0553(19) 0.0253(19) 0.0032(14) 0.0189(17) 0.0048(15)
    C111 0.0236(15) 0.0195(12) 0.0125(15) 0.0005(11) 0.0091(14) 0.0002(11)
    C112 0.0229(16) 0.0241(13) 0.0268(18) -0.0010(12) 0.0122(15) 0.0007(12)
    C113 0.0288(18) 0.0296(15) 0.0274(18) 0.0057(13) 0.0116(16) 0.0040(13)
    C114 0.044(2) 0.0189(13) 0.0251(18) -0.0015(13) 0.0176(17) -0.0014(12)
    C115 0.0396(19) 0.0246(14) 0.0238(18) -0.0133(13) 0.0183(16) -0.0056(13)
    C116 0.0217(15) 0.0268(13) 0.0143(16) -0.0032(12) 0.0083(14) -0.0015(12)
    C121 0.0133(14) 0.0208(12) 0.0199(16) -0.0001(11) 0.0082(14) 0.0024(11)
    C122 0.0253(16) 0.0290(14) 0.0227(17) -0.0033(12) 0.0140(15) 0.0007(12)
    C123 0.0320(18) 0.0342(15) 0.0237(18) -0.0069(13) 0.0149(16) 0.0052(13)
    C124 0.0271(17) 0.0225(14) 0.038(2) -0.0017(12) 0.0145(17) 0.0085(14)
    C125 0.0220(16) 0.0214(13) 0.0303(18) -0.0014(12) 0.0102(15) -0.0041(13)
    C126 0.0215(16) 0.0225(13) 0.0215(17) 0.0002(11) 0.0115(15) -0.0002(12)
    C151 0.0262(16) 0.0313(14) 0.0275(18) 0.0025(12) 0.0156(15) -0.0061(13)
    C152 0.0322(18) 0.0380(16) 0.045(2) 0.0072(14) 0.0268(18) 0.0022(15)
    S24 0.0193(4) 0.0225(3) 0.0207(4) -0.0038(3) 0.0126(4) -0.0009(3)
    N21 0.0218(13) 0.0174(10) 0.0156(13) 0.0047(9) 0.0074(12) 0.0001(9)
    N23 0.0168(12) 0.0231(11) 0.0139(13) -0.0022(9) 0.0070(11) 0.0000(10)
    N25 0.0173(12) 0.0248(11) 0.0146(13) -0.0035(9) 0.0087(11) -0.0005(9)
    C22 0.0193(15) 0.0225(13) 0.0189(16) 0.0004(11) 0.0132(14) -0.0009(12)
    C24 0.0166(14) 0.0119(11) 0.0188(15) 0.0024(10) 0.0095(13) 0.0016(11)
    C26 0.0193(15) 0.0385(15) 0.0154(16) -0.0025(12) 0.0083(14) 0.0021(13)
    C27 0.0231(17) 0.0593(19) 0.0276(19) -0.0092(14) 0.0169(16) -0.0143(15)
    C211 0.0233(15) 0.0198(12) 0.0157(15) 0.0010(11) 0.0115(14) 0.0003(11)
    C212 0.0199(16) 0.0263(14) 0.0270(18) 0.0044(12) 0.0095(15) 0.0010(13)
    C213 0.0301(18) 0.0314(15) 0.035(2) -0.0094(14) 0.0146(17) -0.0055(14)
    C214 0.047(2) 0.0205(13) 0.0246(18) 0.0003(14) 0.0193(17) 0.0002(13)
    C215 0.0395(19) 0.0251(14) 0.0212(17) 0.0133(13) 0.0167(16) 0.0046(13)
    C216 0.0236(16) 0.0247(13) 0.0185(16) 0.0046(12) 0.0101(14) 0.0011(12)
    C221 0.0149(15) 0.0226(13) 0.0198(16) 0.0048(11) 0.0046(14) -0.0006(12)
    C222 0.0252(17) 0.0319(15) 0.0248(18) 0.0078(13) 0.0088(15) -0.0050(13)
    C223 0.0336(19) 0.0400(18) 0.034(2) 0.0128(15) 0.0062(18) -0.0141(16)
    C224 0.032(2) 0.0232(15) 0.046(2) 0.0049(14) 0.0011(19) -0.0068(16)
    C225 0.0308(19) 0.0250(15) 0.041(2) -0.0012(13) 0.0081(18) 0.0055(15)
    C226 0.0247(17) 0.0241(14) 0.0298(19) -0.0001(12) 0.0110(16) 0.0000(13)
    C251 0.0242(16) 0.0390(15) 0.0239(17) -0.0081(13) 0.0161(15) -0.0028(13)
    C252 0.059(2) 0.0419(17) 0.052(2) -0.0242(16) 0.041(2) -0.0113(16)
    S34 0.0202(4) 0.0231(3) 0.0210(4) 0.0039(3) 0.0122(4) 0.0009(3)
    N31 0.0212(13) 0.0172(10) 0.0153(13) -0.0048(9) 0.0085(12) -0.0005(9)
    N33 0.0183(12) 0.0177(10) 0.0167(13) -0.0019(9) 0.0092(11) 0.0002(9)
    N35 0.0163(12) 0.0209(10) 0.0155(13) 0.0027(9) 0.0078(11) -0.0011(9)
    C32 0.0173(14) 0.0206(12) 0.0170(16) 0.0004(11) 0.0118(14) 0.0006(12)
    C34 0.0165(14) 0.0137(11) 0.0157(15) -0.0014(10) 0.0083(13) 0.0028(11)
    C36 0.0205(15) 0.0312(14) 0.0139(16) 0.0025(12) 0.0075(14) -0.0021(12)
    C37 0.0288(18) 0.0429(16) 0.0234(18) 0.0079(13) 0.0160(16) 0.0072(14)
    C311 0.0215(15) 0.0188(12) 0.0126(15) -0.0006(11) 0.0091(13) -0.0005(11)
    C312 0.0242(16) 0.0247(13) 0.0272(18) -0.0040(12) 0.0130(15) 0.0001(13)
    C313 0.0274(17) 0.0285(14) 0.0237(18) 0.0051(13) 0.0063(15) 0.0040(13)
    C314 0.0432(19) 0.0193(13) 0.0196(17) -0.0018(13) 0.0137(16) 0.0026(12)
    C315 0.0352(18) 0.0233(13) 0.0202(17) -0.0099(12) 0.0165(16) -0.0030(12)
    C316 0.0235(16) 0.0279(14) 0.0172(16) -0.0035(12) 0.0129(14) -0.0021(12)
    C321 0.0113(14) 0.0173(12) 0.0193(16) -0.0023(10) 0.0060(13) 0.0013(11)
    C322 0.0230(16) 0.0234(13) 0.0242(17) -0.0020(11) 0.0130(15) -0.0003(12)
    C323 0.0307(18) 0.0277(14) 0.0295(19) -0.0055(13) 0.0153(16) 0.0059(14)
    C324 0.0306(18) 0.0191(13) 0.035(2) -0.0044(12) 0.0136(17) 0.0054(13)
    C325 0.0222(16) 0.0196(13) 0.039(2) -0.0023(12) 0.0150(16) -0.0063(13)
    C326 0.0188(15) 0.0225(13) 0.0248(17) -0.0019(11) 0.0120(14) -0.0019(12)
    C351 0.0252(16) 0.0201(12) 0.0235(17) 0.0041(11) 0.0143(15) -0.0017(12)
    C352 0.0310(17) 0.0284(14) 0.041(2) 0.0085(12) 0.0270(17) 0.0058(13)
    S44 0.0200(4) 0.0220(3) 0.0196(4) -0.0041(3) 0.0122(4) -0.0013(3)
    N41 0.0162(12) 0.0208(10) 0.0156(13) 0.0044(9) 0.0056(11) 0.0017(9)
    N43 0.0184(12) 0.0216(10) 0.0141(13) -0.0030(9) 0.0074(11) -0.0002(10)
    N45 0.0155(12) 0.0303(11) 0.0140(13) -0.0038(9) 0.0072(11) 0.0019(10)
    C42 0.0145(14) 0.0238(13) 0.0169(16) -0.0010(11) 0.0095(14) 0.0010(12)
    C44 0.0178(14) 0.0153(11) 0.0169(15) 0.0021(11) 0.0090(13) -0.0005(11)
    C46 0.0205(16) 0.0521(17) 0.0138(16) -0.0064(14) 0.0075(14) 0.0040(14)
    C47 0.0300(18) 0.075(2) 0.031(2) -0.0165(16) 0.0216(17) -0.0232(17)
    C411 0.0240(15) 0.0178(12) 0.0151(15) 0.0021(11) 0.0112(14) 0.0025(11)
    C412 0.0233(16) 0.0252(14) 0.0299(18) 0.0033(12) 0.0138(16) 0.0022(13)
    C413 0.0333(18) 0.0261(14) 0.0311(19) -0.0056(13) 0.0139(17) -0.0018(14)
    C414 0.051(2) 0.0197(13) 0.0280(19) 0.0029(14) 0.0208(18) 0.0025(13)
    C415 0.0372(19) 0.0280(14) 0.0201(17) 0.0145(13) 0.0161(16) 0.0051(13)
    C416 0.0218(16) 0.0302(14) 0.0180(16) 0.0077(12) 0.0107(14) 0.0040(12)
    C421 0.0122(14) 0.0224(13) 0.0166(16) 0.0033(11) 0.0044(13) -0.0007(11)
    C422 0.0278(17) 0.0364(15) 0.0204(17) 0.0086(13) 0.0118(15) -0.0015(13)
    C423 0.0326(19) 0.0402(17) 0.0292(19) 0.0143(14) 0.0120(17) -0.0085(15)
    C424 0.0236(17) 0.0244(14) 0.039(2) 0.0065(13) 0.0067(16) -0.0087(14)
    C425 0.0241(17) 0.0242(14) 0.038(2) 0.0025(12) 0.0142(16) -0.0002(14)
    C426 0.0178(15) 0.0232(13) 0.0229(17) -0.0004(11) 0.0088(14) -0.0028(12)
    C451 0.0223(15) 0.0377(15) 0.0207(16) -0.0086(12) 0.0129(14) -0.0023(13)
    C452 0.052(2) 0.0405(17) 0.051(2) -0.0165(16) 0.035(2) -0.0024(16)
    S54 0.0187(4) 0.0230(3) 0.0223(4) 0.0039(3) 0.0118(4) 0.0011(3)
    N51 0.0211(13) 0.0168(10) 0.0164(13) -0.0082(9) 0.0076(12) -0.0021(9)
    N53 0.0150(12) 0.0198(10) 0.0178(13) 0.0005(9) 0.0082(11) 0.0013(10)
    N55 0.0161(12) 0.0261(11) 0.0180(13) 0.0019(9) 0.0091(11) -0.0013(10)
    C52 0.0138(14) 0.0216(12) 0.0144(15) -0.0010(11) 0.0064(13) -0.0002(11)
    C54 0.0178(14) 0.0138(11) 0.0217(16) -0.0035(10) 0.0115(14) 0.0003(11)
    C56 0.0198(15) 0.0365(15) 0.0182(16) -0.0005(12) 0.0087(14) -0.0019(13)
    C57 0.0275(17) 0.0496(17) 0.0245(18) 0.0039(14) 0.0168(16) 0.0068(14)
    C511 0.0269(16) 0.0184(12) 0.0132(15) -0.0018(11) 0.0111(14) 0.0003(11)
    C512 0.0251(17) 0.0255(14) 0.0277(18) -0.0051(12) 0.0142(16) -0.0001(13)
    C513 0.0280(17) 0.0333(15) 0.0264(18) 0.0045(13) 0.0108(16) 0.0021(14)
    C514 0.045(2) 0.0194(13) 0.0246(18) 0.0004(13) 0.0187(17) 0.0029(13)
    C515 0.0382(19) 0.0245(13) 0.0221(17) -0.0108(13) 0.0177(16) -0.0006(12)
    C516 0.0229(15) 0.0269(13) 0.0150(15) -0.0050(12) 0.0094(14) 0.0000(12)
    C521 0.0150(15) 0.0200(12) 0.0247(17) -0.0033(11) 0.0066(14) 0.0007(12)
    C522 0.0246(17) 0.0307(15) 0.0244(18) -0.0071(13) 0.0074(15) 0.0056(13)
    C523 0.035(2) 0.0355(17) 0.034(2) -0.0143(15) 0.0043(18) 0.0121(16)
    C524 0.035(2) 0.0198(15) 0.054(3) -0.0068(14) 0.002(2) 0.0091(17)
    C525 0.0291(19) 0.0245(15) 0.058(3) -0.0017(14) 0.0123(19) -0.0097(16)
    C526 0.0204(16) 0.0259(14) 0.035(2) -0.0020(12) 0.0100(16) -0.0039(14)
    C551 0.0217(16) 0.0354(15) 0.0270(18) 0.0049(12) 0.0144(15) -0.0019(13)
    C552 0.0364(19) 0.0389(16) 0.050(2) 0.0078(14) 0.0297(19) 0.0088(16)
_geom_special_details
;
All e.s.d.'s (except the e.s.d. in the dihedral angle between two l.s. planes)
are estimated using the full covariance matrix. The cell e.s.d.'s are taken
into account individually in the estimation of e.s.d.'s in distances, angles
and torsion angles; correlations between e.s.d.'s in cell parameters are only
used when they are defined by crystal symmetry. An approximate (isotropic)
treatment of cell e.s.d.'s is used for estimating e.s.d.'s involving l.s.
planes.
;
loop_
    _geom_bond_atom_site_label_1
    _geom_bond_atom_site_label_2
    _geom_bond_site_symmetry_2
    _geom_bond_distance
    _geom_bond_publ_flag
    S14 C14 . 1.695(2) ?
    N11 C12 . 1.362(3) ?
    N11 C111 . 1.421(3) ?
    N11 H11 . 0.8601 ?
    N13 C12 . 1.292(3) ?
    N13 C14 . 1.375(3) ?
    N15 C14 . 1.343(3) ?
    N15 C16 . 1.469(3) ?
    N15 C151 . 1.488(3) ?
    C12 C121 . 1.493(3) ?
    C16 C17 . 1.511(3) ?
    C16 H16A . 0.9900 ?
    C16 H16B . 0.9900 ?
    C17 H17A . 0.9800 ?
    C17 H17B . 0.9800 ?
    C17 H17C . 0.9800 ?
    C111 C112 . 1.385(3) ?
    C111 C116 . 1.390(3) ?
    C112 C113 . 1.376(3) ?
    C112 H112 . 0.9500 ?
    C113 C114 . 1.385(4) ?
    C113 H113 . 0.9500 ?
    C114 C115 . 1.386(4) ?
    C114 H114 . 0.9500 ?
    C115 C116 . 1.384(3) ?
    C115 H115 . 0.9500 ?
    C116 H116 . 0.9500 ?
    C121 C126 . 1.390(3) ?
    C121 C122 . 1.392(3) ?
    C122 C123 . 1.381(3) ?
    C122 H122 . 0.9500 ?
    C123 C124 . 1.377(4) ?
    C123 H123 . 0.9500 ?
    C124 C125 . 1.379(4) ?
    C124 H124 . 0.9500 ?
    C125 C126 . 1.394(3) ?
    C125 H125 . 0.9500 ?
    C126 H126 . 0.9500 ?
    C151 C152 . 1.513(3) ?
    C151 H15A . 0.9900 ?
    C151 H15B . 0.9900 ?
    C152 H15C . 0.9800 ?
    C152 H15D . 0.9800 ?
    C152 H15E . 0.9800 ?
    S24 C24 . 1.696(2) ?
    N21 C22 . 1.359(3) ?
    N21 C211 . 1.419(3) ?
    N21 H21 . 0.8603 ?
    N23 C22 . 1.293(3) ?
    N23 C24 . 1.374(3) ?
    N25 C24 . 1.337(3) ?
    N25 C26 . 1.461(3) ?
    N25 C251 . 1.473(3) ?
    C22 C221 . 1.495(3) ?
    C26 C27 . 1.515(3) ?
    C26 H26A . 0.9900 ?
    C26 H26B . 0.9900 ?
    C27 H27A . 0.9800 ?
    C27 H27B . 0.9800 ?
    C27 H27C . 0.9800 ?
    C211 C212 . 1.387(3) ?
    C211 C216 . 1.393(3) ?
    C212 C213 . 1.380(3) ?
    C212 H212 . 0.9500 ?
    C213 C214 . 1.386(4) ?
    C213 H213 . 0.9500 ?
    C214 C215 . 1.378(4) ?
    C214 H214 . 0.9500 ?
    C215 C216 . 1.385(3) ?
    C215 H215 . 0.9500 ?
    C216 H216 . 0.9500 ?
    C221 C222 . 1.387(3) ?
    C221 C226 . 1.391(4) ?
    C222 C223 . 1.389(4) ?
    C222 H222 . 0.9500 ?
    C223 C224 . 1.377(4) ?
    C223 H223 . 0.9500 ?
    C224 C225 . 1.365(4) ?
    C224 H224 . 0.9500 ?
    C225 C226 . 1.392(3) ?
    C225 H225 . 0.9500 ?
    C226 H226 . 0.9500 ?
    C251 C252 . 1.508(3) ?
    C251 H25A . 0.9900 ?
    C251 H25B . 0.9900 ?
    C252 H25C . 0.9800 ?
    C252 H25D . 0.9800 ?
    C252 H25E . 0.9800 ?
    S34 C34 . 1.696(2) ?
    N31 C32 . 1.362(3) ?
    N31 C311 . 1.420(3) ?
    N31 H31 . 0.8601 ?
    N33 C32 . 1.295(3) ?
    N33 C34 . 1.380(3) ?
    N35 C34 . 1.335(3) ?
    N35 C36 . 1.464(3) ?
    N35 C351 . 1.473(3) ?
    C32 C321 . 1.492(3) ?
    C36 C37 . 1.517(3) ?
    C36 H36A . 0.9900 ?
    C36 H36B . 0.9900 ?
    C37 H37A . 0.9800 ?
    C37 H37B . 0.9800 ?
    C37 H37C . 0.9800 ?
    C311 C312 . 1.384(3) ?
    C311 C316 . 1.389(3) ?
    C312 C313 . 1.386(3) ?
    C312 H312 . 0.9500 ?
    C313 C314 . 1.382(4) ?
    C313 H313 . 0.9500 ?
    C314 C315 . 1.386(4) ?
    C314 H314 . 0.9500 ?
    C315 C316 . 1.382(3) ?
    C315 H315 . 0.9500 ?
    C316 H316 . 0.9500 ?
    C321 C326 . 1.392(3) ?
    C321 C322 . 1.394(3) ?
    C322 C323 . 1.381(3) ?
    C322 H322 . 0.9500 ?
    C323 C324 . 1.380(4) ?
    C323 H323 . 0.9500 ?
    C324 C325 . 1.371(4) ?
    C324 H324 . 0.9500 ?
    C325 C326 . 1.388(3) ?
    C325 H325 . 0.9500 ?
    C326 H326 . 0.9500 ?
    C351 C352 . 1.526(3) ?
    C351 H35A . 0.9900 ?
    C351 H35B . 0.9900 ?
    C352 H35C . 0.9800 ?
    C352 H35D . 0.9800 ?
    C352 H35E . 0.9800 ?
    S44 C44 . 1.694(2) ?
    N41 C42 . 1.361(3) ?
    N41 C411 . 1.421(3) ?
    N41 H41 . 0.8592 ?
    N43 C42 . 1.287(3) ?
    N43 C44 . 1.377(3) ?
    N45 C44 . 1.330(3) ?
    N45 C46 . 1.460(3) ?
    N45 C451 . 1.476(3) ?
    C42 C421 . 1.490(3) ?
    C46 C47 . 1.513(4) ?
    C46 H46A . 0.9900 ?
    C46 H46B . 0.9900 ?
    C47 H47A . 0.9800 ?
    C47 H47B . 0.9800 ?
    C47 H47C . 0.9800 ?
    C411 C412 . 1.379(3) ?
    C411 C416 . 1.393(3) ?
    C412 C413 . 1.384(3) ?
    C412 H412 . 0.9500 ?
    C413 C414 . 1.382(4) ?
    C413 H413 . 0.9500 ?
    C414 C415 . 1.380(4) ?
    C414 H414 . 0.9500 ?
    C415 C416 . 1.385(3) ?
    C415 H415 . 0.9500 ?
    C416 H416 . 0.9500 ?
    C421 C426 . 1.386(3) ?
    C421 C422 . 1.387(3) ?
    C422 C423 . 1.385(4) ?
    C422 H422 . 0.9500 ?
    C423 C424 . 1.379(4) ?
    C423 H423 . 0.9500 ?
    C424 C425 . 1.371(4) ?
    C424 H424 . 0.9500 ?
    C425 C426 . 1.391(3) ?
    C425 H425 . 0.9500 ?
    C426 H426 . 0.9500 ?
    C451 C452 . 1.499(4) ?
    C451 H45A . 0.9900 ?
    C451 H45B . 0.9900 ?
    C452 H45C . 0.9800 ?
    C452 H45D . 0.9800 ?
    C452 H45E . 0.9800 ?
    S54 C54 . 1.696(2) ?
    N51 C52 . 1.358(3) ?
    N51 C511 . 1.420(3) ?
    N51 H51 . 0.8601 ?
    N53 C52 . 1.291(3) ?
    N53 C54 . 1.375(3) ?
    N55 C54 . 1.340(3) ?
    N55 C56 . 1.467(3) ?
    N55 C551 . 1.484(3) ?
    C52 C521 . 1.495(3) ?
    C56 C57 . 1.511(3) ?
    C56 H56A . 0.9900 ?
    C56 H56B . 0.9900 ?
    C57 H57A . 0.9800 ?
    C57 H57B . 0.9800 ?
    C57 H57C . 0.9800 ?
    C511 C512 . 1.386(3) ?
    C511 C516 . 1.386(3) ?
    C512 C513 . 1.383(3) ?
    C512 H512 . 0.9500 ?
    C513 C514 . 1.387(4) ?
    C513 H513 . 0.9500 ?
    C514 C515 . 1.385(4) ?
    C514 H514 . 0.9500 ?
    C515 C516 . 1.386(3) ?
    C515 H515 . 0.9500 ?
    C516 H516 . 0.9500 ?
    C521 C526 . 1.382(4) ?
    C521 C522 . 1.391(4) ?
    C522 C523 . 1.387(4) ?
    C522 H522 . 0.9500 ?
    C523 C524 . 1.368(5) ?
    C523 H523 . 0.9500 ?
    C524 C525 . 1.375(5) ?
    C524 H524 . 0.9500 ?
    C525 C526 . 1.390(4) ?
    C525 H525 . 0.9500 ?
    C526 H526 . 0.9500 ?
    C551 C552 . 1.512(3) ?
    C551 H55A . 0.9900 ?
    C551 H55B . 0.9900 ?
    C552 H55C . 0.9800 ?
    C552 H55D . 0.9800 ?
    C552 H55E . 0.9800 ?
loop_
    _geom_angle_atom_site_label_1
    _geom_angle_atom_site_label_2
    _geom_angle_atom_site_label_3
    _geom_angle_site_symmetry_1
    _geom_angle_site_symmetry_3
    _geom_angle
    _geom_angle_publ_flag
    C12 N11 C111 . . 125.3(2) ?
    C12 N11 H11 . . 119.2 ?
    C111 N11 H11 . . 113.8 ?
    C12 N13 C14 . . 122.8(2) ?
    C14 N15 C16 . . 120.9(2) ?
    C14 N15 C151 . . 121.3(2) ?
    C16 N15 C151 . . 117.8(2) ?
    N13 C12 N11 . . 119.4(2) ?
    N13 C12 C121 . . 125.3(2) ?
    N11 C12 C121 . . 115.0(2) ?
    N15 C14 N13 . . 113.8(2) ?
    N15 C14 S14 . . 123.7(2) ?
    N13 C14 S14 . . 122.10(18) ?
    N15 C16 C17 . . 112.0(2) ?
    N15 C16 H16A . . 109.2 ?
    C17 C16 H16A . . 109.2 ?
    N15 C16 H16B . . 109.2 ?
    C17 C16 H16B . . 109.2 ?
    H16A C16 H16B . . 107.9 ?
    C16 C17 H17A . . 109.5 ?
    C16 C17 H17B . . 109.5 ?
    H17A C17 H17B . . 109.5 ?
    C16 C17 H17C . . 109.5 ?
    H17A C17 H17C . . 109.5 ?
    H17B C17 H17C . . 109.5 ?
    C112 C111 C116 . . 119.6(2) ?
    C112 C111 N11 . . 119.1(2) ?
    C116 C111 N11 . . 121.4(2) ?
    C113 C112 C111 . . 120.4(2) ?
    C113 C112 H112 . . 119.8 ?
    C111 C112 H112 . . 119.8 ?
    C112 C113 C114 . . 120.8(3) ?
    C112 C113 H113 . . 119.6 ?
    C114 C113 H113 . . 119.6 ?
    C113 C114 C115 . . 118.7(2) ?
    C113 C114 H114 . . 120.6 ?
    C115 C114 H114 . . 120.6 ?
    C116 C115 C114 . . 121.0(2) ?
    C116 C115 H115 . . 119.5 ?
    C114 C115 H115 . . 119.5 ?
    C115 C116 C111 . . 119.6(2) ?
    C115 C116 H116 . . 120.2 ?
    C111 C116 H116 . . 120.2 ?
    C126 C121 C122 . . 119.3(2) ?
    C126 C121 C12 . . 121.3(2) ?
    C122 C121 C12 . . 119.3(2) ?
    C123 C122 C121 . . 120.3(2) ?
    C123 C122 H122 . . 119.8 ?
    C121 C122 H122 . . 119.8 ?
    C124 C123 C122 . . 120.3(3) ?
    C124 C123 H123 . . 119.8 ?
    C122 C123 H123 . . 119.8 ?
    C123 C124 C125 . . 120.0(2) ?
    C123 C124 H124 . . 120.0 ?
    C125 C124 H124 . . 120.0 ?
    C124 C125 C126 . . 120.2(2) ?
    C124 C125 H125 . . 119.9 ?
    C126 C125 H125 . . 119.9 ?
    C121 C126 C125 . . 119.8(2) ?
    C121 C126 H126 . . 120.1 ?
    C125 C126 H126 . . 120.1 ?
    N15 C151 C152 . . 115.1(2) ?
    N15 C151 H15A . . 108.5 ?
    C152 C151 H15A . . 108.5 ?
    N15 C151 H15B . . 108.5 ?
    C152 C151 H15B . . 108.5 ?
    H15A C151 H15B . . 107.5 ?
    C151 C152 H15C . . 109.5 ?
    C151 C152 H15D . . 109.5 ?
    H15C C152 H15D . . 109.5 ?
    C151 C152 H15E . . 109.5 ?
    H15C C152 H15E . . 109.5 ?
    H15D C152 H15E . . 109.5 ?
    C22 N21 C211 . . 125.4(2) ?
    C22 N21 H21 . . 116.6 ?
    C211 N21 H21 . . 117.4 ?
    C22 N23 C24 . . 123.0(2) ?
    C24 N25 C26 . . 122.5(2) ?
    C24 N25 C251 . . 121.8(2) ?
    C26 N25 C251 . . 115.7(2) ?
    N23 C22 N21 . . 120.5(2) ?
    N23 C22 C221 . . 124.6(2) ?
    N21 C22 C221 . . 114.8(2) ?
    N25 C24 N23 . . 114.5(2) ?
    N25 C24 S24 . . 123.7(2) ?
    N23 C24 S24 . . 121.53(18) ?
    N25 C26 C27 . . 111.7(2) ?
    N25 C26 H26A . . 109.3 ?
    C27 C26 H26A . . 109.3 ?
    N25 C26 H26B . . 109.3 ?
    C27 C26 H26B . . 109.3 ?
    H26A C26 H26B . . 107.9 ?
    C26 C27 H27A . . 109.5 ?
    C26 C27 H27B . . 109.5 ?
    H27A C27 H27B . . 109.5 ?
    C26 C27 H27C . . 109.5 ?
    H27A C27 H27C . . 109.5 ?
    H27B C27 H27C . . 109.5 ?
    C212 C211 C216 . . 119.8(2) ?
    C212 C211 N21 . . 119.0(2) ?
    C216 C211 N21 . . 121.2(2) ?
    C213 C212 C211 . . 120.0(2) ?
    C213 C212 H212 . . 120.0 ?
    C211 C212 H212 . . 120.0 ?
    C212 C213 C214 . . 120.7(3) ?
    C212 C213 H213 . . 119.7 ?
    C214 C213 H213 . . 119.7 ?
    C215 C214 C213 . . 119.2(2) ?
    C215 C214 H214 . . 120.4 ?
    C213 C214 H214 . . 120.4 ?
    C214 C215 C216 . . 121.1(3) ?
    C214 C215 H215 . . 119.5 ?
    C216 C215 H215 . . 119.5 ?
    C215 C216 C211 . . 119.4(3) ?
    C215 C216 H216 . . 120.3 ?
    C211 C216 H216 . . 120.3 ?
    C222 C221 C226 . . 119.8(2) ?
    C222 C221 C22 . . 119.7(2) ?
    C226 C221 C22 . . 120.5(2) ?
    C221 C222 C223 . . 119.9(3) ?
    C221 C222 H222 . . 120.0 ?
    C223 C222 H222 . . 120.0 ?
    C224 C223 C222 . . 119.8(3) ?
    C224 C223 H223 . . 120.1 ?
    C222 C223 H223 . . 120.1 ?
    C225 C224 C223 . . 120.6(3) ?
    C225 C224 H224 . . 119.7 ?
    C223 C224 H224 . . 119.7 ?
    C224 C225 C226 . . 120.4(3) ?
    C224 C225 H225 . . 119.8 ?
    C226 C225 H225 . . 119.8 ?
    C221 C226 C225 . . 119.4(3) ?
    C221 C226 H226 . . 120.3 ?
    C225 C226 H226 . . 120.3 ?
    N25 C251 C252 . . 111.7(2) ?
    N25 C251 H25A . . 109.3 ?
    C252 C251 H25A . . 109.3 ?
    N25 C251 H25B . . 109.3 ?
    C252 C251 H25B . . 109.3 ?
    H25A C251 H25B . . 107.9 ?
    C251 C252 H25C . . 109.5 ?
    C251 C252 H25D . . 109.5 ?
    H25C C252 H25D . . 109.5 ?
    C251 C252 H25E . . 109.5 ?
    H25C C252 H25E . . 109.5 ?
    H25D C252 H25E . . 109.5 ?
    C32 N31 C311 . . 126.4(2) ?
    C32 N31 H31 . . 118.5 ?
    C311 N31 H31 . . 114.6 ?
    C32 N33 C34 . . 122.7(2) ?
    C34 N35 C36 . . 121.06(19) ?
    C34 N35 C351 . . 121.3(2) ?
    C36 N35 C351 . . 117.66(19) ?
    N33 C32 N31 . . 120.2(2) ?
    N33 C32 C321 . . 125.5(2) ?
    N31 C32 C321 . . 114.1(2) ?
    N35 C34 N33 . . 114.0(2) ?
    N35 C34 S34 . . 124.1(2) ?
    N33 C34 S34 . . 121.57(18) ?
    N35 C36 C37 . . 111.7(2) ?
    N35 C36 H36A . . 109.3 ?
    C37 C36 H36A . . 109.3 ?
    N35 C36 H36B . . 109.3 ?
    C37 C36 H36B . . 109.3 ?
    H36A C36 H36B . . 107.9 ?
    C36 C37 H37A . . 109.5 ?
    C36 C37 H37B . . 109.5 ?
    H37A C37 H37B . . 109.5 ?
    C36 C37 H37C . . 109.5 ?
    H37A C37 H37C . . 109.5 ?
    H37B C37 H37C . . 109.5 ?
    C312 C311 C316 . . 119.8(2) ?
    C312 C311 N31 . . 118.6(2) ?
    C316 C311 N31 . . 121.6(2) ?
    C311 C312 C313 . . 119.9(2) ?
    C311 C312 H312 . . 120.0 ?
    C313 C312 H312 . . 120.0 ?
    C314 C313 C312 . . 120.7(3) ?
    C314 C313 H313 . . 119.7 ?
    C312 C313 H313 . . 119.7 ?
    C313 C314 C315 . . 119.0(2) ?
    C313 C314 H314 . . 120.5 ?
    C315 C314 H314 . . 120.5 ?
    C316 C315 C314 . . 120.9(2) ?
    C316 C315 H315 . . 119.5 ?
    C314 C315 H315 . . 119.5 ?
    C315 C316 C311 . . 119.7(2) ?
    C315 C316 H316 . . 120.2 ?
    C311 C316 H316 . . 120.2 ?
    C326 C321 C322 . . 119.2(2) ?
    C326 C321 C32 . . 121.1(2) ?
    C322 C321 C32 . . 119.6(2) ?
    C323 C322 C321 . . 120.3(2) ?
    C323 C322 H322 . . 119.8 ?
    C321 C322 H322 . . 119.8 ?
    C324 C323 C322 . . 120.0(3) ?
    C324 C323 H323 . . 120.0 ?
    C322 C323 H323 . . 120.0 ?
    C325 C324 C323 . . 120.3(2) ?
    C325 C324 H324 . . 119.9 ?
    C323 C324 H324 . . 119.9 ?
    C324 C325 C326 . . 120.5(2) ?
    C324 C325 H325 . . 119.8 ?
    C326 C325 H325 . . 119.8 ?
    C325 C326 C321 . . 119.7(3) ?
    C325 C326 H326 . . 120.1 ?
    C321 C326 H326 . . 120.1 ?
    N35 C351 C352 . . 115.50(19) ?
    N35 C351 H35A . . 108.4 ?
    C352 C351 H35A . . 108.4 ?
    N35 C351 H35B . . 108.4 ?
    C352 C351 H35B . . 108.4 ?
    H35A C351 H35B . . 107.5 ?
    C351 C352 H35C . . 109.5 ?
    C351 C352 H35D . . 109.5 ?
    H35C C352 H35D . . 109.5 ?
    C351 C352 H35E . . 109.5 ?
    H35C C352 H35E . . 109.5 ?
    H35D C352 H35E . . 109.5 ?
    C42 N41 C411 . . 125.1(2) ?
    C42 N41 H41 . . 118.0 ?
    C411 N41 H41 . . 115.4 ?
    C42 N43 C44 . . 123.0(2) ?
    C44 N45 C46 . . 122.2(2) ?
    C44 N45 C451 . . 121.8(2) ?
    C46 N45 C451 . . 116.0(2) ?
    N43 C42 N41 . . 120.2(2) ?
    N43 C42 C421 . . 124.2(2) ?
    N41 C42 C421 . . 115.5(2) ?
    N45 C44 N43 . . 114.8(2) ?
    N45 C44 S44 . . 123.9(2) ?
    N43 C44 S44 . . 121.09(18) ?
    N45 C46 C47 . . 111.7(2) ?
    N45 C46 H46A . . 109.3 ?
    C47 C46 H46A . . 109.3 ?
    N45 C46 H46B . . 109.3 ?
    C47 C46 H46B . . 109.3 ?
    H46A C46 H46B . . 107.9 ?
    C46 C47 H47A . . 109.5 ?
    C46 C47 H47B . . 109.5 ?
    H47A C47 H47B . . 109.5 ?
    C46 C47 H47C . . 109.5 ?
    H47A C47 H47C . . 109.5 ?
    H47B C47 H47C . . 109.5 ?
    C412 C411 C416 . . 119.7(2) ?
    C412 C411 N41 . . 119.3(2) ?
    C416 C411 N41 . . 121.0(2) ?
    C411 C412 C413 . . 120.3(2) ?
    C411 C412 H412 . . 119.8 ?
    C413 C412 H412 . . 119.8 ?
    C414 C413 C412 . . 120.0(3) ?
    C414 C413 H413 . . 120.0 ?
    C412 C413 H413 . . 120.0 ?
    C415 C414 C413 . . 119.9(2) ?
    C415 C414 H414 . . 120.1 ?
    C413 C414 H414 . . 120.1 ?
    C414 C415 C416 . . 120.4(2) ?
    C414 C415 H415 . . 119.8 ?
    C416 C415 H415 . . 119.8 ?
    C415 C416 C411 . . 119.7(3) ?
    C415 C416 H416 . . 120.2 ?
    C411 C416 H416 . . 120.2 ?
    C426 C421 C422 . . 119.2(2) ?
    C426 C421 C42 . . 121.4(2) ?
    C422 C421 C42 . . 119.3(2) ?
    C423 C422 C421 . . 120.4(3) ?
    C423 C422 H422 . . 119.8 ?
    C421 C422 H422 . . 119.8 ?
    C424 C423 C422 . . 119.8(3) ?
    C424 C423 H423 . . 120.1 ?
    C422 C423 H423 . . 120.1 ?
    C425 C424 C423 . . 120.3(3) ?
    C425 C424 H424 . . 119.9 ?
    C423 C424 H424 . . 119.9 ?
    C424 C425 C426 . . 120.2(3) ?
    C424 C425 H425 . . 119.9 ?
    C426 C425 H425 . . 119.9 ?
    C421 C426 C425 . . 120.0(3) ?
    C421 C426 H426 . . 120.0 ?
    C425 C426 H426 . . 120.0 ?
    N45 C451 C452 . . 111.9(2) ?
    N45 C451 H45A . . 109.2 ?
    C452 C451 H45A . . 109.2 ?
    N45 C451 H45B . . 109.2 ?
    C452 C451 H45B . . 109.2 ?
    H45A C451 H45B . . 107.9 ?
    C451 C452 H45C . . 109.5 ?
    C451 C452 H45D . . 109.5 ?
    H45C C452 H45D . . 109.5 ?
    C451 C452 H45E . . 109.5 ?
    H45C C452 H45E . . 109.5 ?
    H45D C452 H45E . . 109.5 ?
    C52 N51 C511 . . 125.9(2) ?
    C52 N51 H51 . . 117.5 ?
    C511 N51 H51 . . 116.2 ?
    C52 N53 C54 . . 122.0(2) ?
    C54 N55 C56 . . 121.2(2) ?
    C54 N55 C551 . . 121.4(2) ?
    C56 N55 C551 . . 117.4(2) ?
    N53 C52 N51 . . 120.4(2) ?
    N53 C52 C521 . . 125.4(2) ?
    N51 C52 C521 . . 114.0(2) ?
    N55 C54 N53 . . 113.9(2) ?
    N55 C54 S54 . . 123.4(2) ?
    N53 C54 S54 . . 122.23(19) ?
    N55 C56 C57 . . 112.0(2) ?
    N55 C56 H56A . . 109.2 ?
    C57 C56 H56A . . 109.2 ?
    N55 C56 H56B . . 109.2 ?
    C57 C56 H56B . . 109.2 ?
    H56A C56 H56B . . 107.9 ?
    C56 C57 H57A . . 109.5 ?
    C56 C57 H57B . . 109.5 ?
    H57A C57 H57B . . 109.5 ?
    C56 C57 H57C . . 109.5 ?
    H57A C57 H57C . . 109.5 ?
    H57B C57 H57C . . 109.5 ?
    C512 C511 C516 . . 119.6(2) ?
    C512 C511 N51 . . 118.9(2) ?
    C516 C511 N51 . . 121.4(2) ?
    C513 C512 C511 . . 120.2(2) ?
    C513 C512 H512 . . 119.9 ?
    C511 C512 H512 . . 119.9 ?
    C512 C513 C514 . . 120.4(3) ?
    C512 C513 H513 . . 119.8 ?
    C514 C513 H513 . . 119.8 ?
    C515 C514 C513 . . 119.2(2) ?
    C515 C514 H514 . . 120.4 ?
    C513 C514 H514 . . 120.4 ?
    C514 C515 C516 . . 120.6(2) ?
    C514 C515 H515 . . 119.7 ?
    C516 C515 H515 . . 119.7 ?
    C515 C516 C511 . . 119.9(3) ?
    C515 C516 H516 . . 120.0 ?
    C511 C516 H516 . . 120.0 ?
    C526 C521 C522 . . 120.3(2) ?
    C526 C521 C52 . . 120.6(2) ?
    C522 C521 C52 . . 119.2(2) ?
    C523 C522 C521 . . 119.7(3) ?
    C523 C522 H522 . . 120.2 ?
    C521 C522 H522 . . 120.2 ?
    C524 C523 C522 . . 119.8(3) ?
    C524 C523 H523 . . 120.1 ?
    C522 C523 H523 . . 120.1 ?
    C523 C524 C525 . . 120.8(3) ?
    C523 C524 H524 . . 119.6 ?
    C525 C524 H524 . . 119.6 ?
    C524 C525 C526 . . 120.1(3) ?
    C524 C525 H525 . . 120.0 ?
    C526 C525 H525 . . 120.0 ?
    C521 C526 C525 . . 119.3(3) ?
    C521 C526 H526 . . 120.3 ?
    C525 C526 H526 . . 120.3 ?
    N55 C551 C552 . . 114.1(2) ?
    N55 C551 H55A . . 108.7 ?
    C552 C551 H55A . . 108.7 ?
    N55 C551 H55B . . 108.7 ?
    C552 C551 H55B . . 108.7 ?
    H55A C551 H55B . . 107.6 ?
    C551 C552 H55C . . 109.5 ?
    C551 C552 H55D . . 109.5 ?
    H55C C552 H55D . . 109.5 ?
    C551 C552 H55E . . 109.5 ?
    H55C C552 H55E . . 109.5 ?
    H55D C552 H55E . . 109.5 ?
loop_
    _geom_torsion_atom_site_label_1
    _geom_torsion_atom_site_label_2
    _geom_torsion_atom_site_label_3
    _geom_torsion_atom_site_label_4
    _geom_torsion_site_symmetry_1
    _geom_torsion_site_symmetry_2
    _geom_torsion_site_symmetry_3
    _geom_torsion_site_symmetry_4
    _geom_torsion
    _geom_torsion_publ_flag
    C14 N13 C12 N11 . . . . 172.7(2) ?
    C14 N13 C12 C121 . . . . -13.1(4) ?
    C111 N11 C12 N13 . . . . 2.7(3) ?
    C111 N11 C12 C121 . . . . -172.0(2) ?
    C16 N15 C14 N13 . . . . -178.8(2) ?
    C151 N15 C14 N13 . . . . 1.3(3) ?
    C16 N15 C14 S14 . . . . 8.0(3) ?
    C151 N15 C14 S14 . . . . -171.87(17) ?
    C12 N13 C14 N15 . . . . 127.4(2) ?
    C12 N13 C14 S14 . . . . -59.2(3) ?
    C14 N15 C16 C17 . . . . 84.2(3) ?
    C151 N15 C16 C17 . . . . -96.0(3) ?
    C12 N11 C111 C112 . . . . 131.9(3) ?
    C12 N11 C111 C116 . . . . -48.4(3) ?
    C116 C111 C112 C113 . . . . 0.9(4) ?
    N11 C111 C112 C113 . . . . -179.4(2) ?
    C111 C112 C113 C114 . . . . -0.4(4) ?
    C112 C113 C114 C115 . . . . -0.2(4) ?
    C113 C114 C115 C116 . . . . 0.4(4) ?
    C114 C115 C116 C111 . . . . 0.1(4) ?
    C112 C111 C116 C115 . . . . -0.7(4) ?
    N11 C111 C116 C115 . . . . 179.6(2) ?
    N13 C12 C121 C126 . . . . 134.9(3) ?
    N11 C12 C121 C126 . . . . -50.7(3) ?
    N13 C12 C121 C122 . . . . -47.3(3) ?
    N11 C12 C121 C122 . . . . 127.1(2) ?
    C126 C121 C122 C123 . . . . 0.6(4) ?
    C12 C121 C122 C123 . . . . -177.1(2) ?
    C121 C122 C123 C124 . . . . -0.8(4) ?
    C122 C123 C124 C125 . . . . 0.2(4) ?
    C123 C124 C125 C126 . . . . 0.6(4) ?
    C122 C121 C126 C125 . . . . 0.1(4) ?
    C12 C121 C126 C125 . . . . 177.8(2) ?
    C124 C125 C126 C121 . . . . -0.7(4) ?
    C14 N15 C151 C152 . . . . -78.0(3) ?
    C16 N15 C151 C152 . . . . 102.2(3) ?
    C24 N23 C22 N21 . . . . -167.5(2) ?
    C24 N23 C22 C221 . . . . 16.4(4) ?
    C211 N21 C22 N23 . . . . 6.7(4) ?
    C211 N21 C22 C221 . . . . -176.8(2) ?
    C26 N25 C24 N23 . . . . -172.16(19) ?
    C251 N25 C24 N23 . . . . 7.2(3) ?
    C26 N25 C24 S24 . . . . 2.1(3) ?
    C251 N25 C24 S24 . . . . -178.55(17) ?
    C22 N23 C24 N25 . . . . -127.5(2) ?
    C22 N23 C24 S24 . . . . 58.1(3) ?
    C24 N25 C26 C27 . . . . -93.4(3) ?
    C251 N25 C26 C27 . . . . 87.2(2) ?
    C22 N21 C211 C212 . . . . -137.0(3) ?
    C22 N21 C211 C216 . . . . 46.3(3) ?
    C216 C211 C212 C213 . . . . -0.4(4) ?
    N21 C211 C212 C213 . . . . -177.1(2) ?
    C211 C212 C213 C214 . . . . 0.3(4) ?
    C212 C213 C214 C215 . . . . 0.0(4) ?
    C213 C214 C215 C216 . . . . -0.2(4) ?
    C214 C215 C216 C211 . . . . 0.2(4) ?
    C212 C211 C216 C215 . . . . 0.2(4) ?
    N21 C211 C216 C215 . . . . 176.8(2) ?
    N23 C22 C221 C222 . . . . 48.2(4) ?
    N21 C22 C221 C222 . . . . -128.1(3) ?
    N23 C22 C221 C226 . . . . -133.3(3) ?
    N21 C22 C221 C226 . . . . 50.4(3) ?
    C226 C221 C222 C223 . . . . 0.1(4) ?
    C22 C221 C222 C223 . . . . 178.6(2) ?
    C221 C222 C223 C224 . . . . 0.8(4) ?
    C222 C223 C224 C225 . . . . -0.8(5) ?
    C223 C224 C225 C226 . . . . -0.3(5) ?
    C222 C221 C226 C225 . . . . -1.1(4) ?
    C22 C221 C226 C225 . . . . -179.7(2) ?
    C224 C225 C226 C221 . . . . 1.2(4) ?
    C24 N25 C251 C252 . . . . -88.3(3) ?
    C26 N25 C251 C252 . . . . 91.1(3) ?
    C34 N33 C32 N31 . . . . 170.6(2) ?
    C34 N33 C32 C321 . . . . -14.7(4) ?
    C311 N31 C32 N33 . . . . -3.1(4) ?
    C311 N31 C32 C321 . . . . -178.4(2) ?
    C36 N35 C34 N33 . . . . -179.83(19) ?
    C351 N35 C34 N33 . . . . -0.6(3) ?
    C36 N35 C34 S34 . . . . 6.2(3) ?
    C351 N35 C34 S34 . . . . -174.57(16) ?
    C32 N33 C34 N35 . . . . 128.7(2) ?
    C32 N33 C34 S34 . . . . -57.2(3) ?
    C34 N35 C36 C37 . . . . 86.7(3) ?
    C351 N35 C36 C37 . . . . -92.6(2) ?
    C32 N31 C311 C312 . . . . 137.7(3) ?
    C32 N31 C311 C316 . . . . -44.7(3) ?
    C316 C311 C312 C313 . . . . 0.8(4) ?
    N31 C311 C312 C313 . . . . 178.4(2) ?
    C311 C312 C313 C314 . . . . 0.0(4) ?
    C312 C313 C314 C315 . . . . -0.2(4) ?
    C313 C314 C315 C316 . . . . -0.3(4) ?
    C314 C315 C316 C311 . . . . 1.0(4) ?
    C312 C311 C316 C315 . . . . -1.2(4) ?
    N31 C311 C316 C315 . . . . -178.8(2) ?
    N33 C32 C321 C326 . . . . 137.4(3) ?
    N31 C32 C321 C326 . . . . -47.7(3) ?
    N33 C32 C321 C322 . . . . -45.7(3) ?
    N31 C32 C321 C322 . . . . 129.3(2) ?
    C326 C321 C322 C323 . . . . 0.4(4) ?
    C32 C321 C322 C323 . . . . -176.6(2) ?
    C321 C322 C323 C324 . . . . -0.7(4) ?
    C322 C323 C324 C325 . . . . 0.2(4) ?
    C323 C324 C325 C326 . . . . 0.7(4) ?
    C324 C325 C326 C321 . . . . -0.9(4) ?
    C322 C321 C326 C325 . . . . 0.4(4) ?
    C32 C321 C326 C325 . . . . 177.3(2) ?
    C34 N35 C351 C352 . . . . -77.3(3) ?
    C36 N35 C351 C352 . . . . 102.0(3) ?
    C44 N43 C42 N41 . . . . -169.5(2) ?
    C44 N43 C42 C421 . . . . 14.3(4) ?
    C411 N41 C42 N43 . . . . 0.7(4) ?
    C411 N41 C42 C421 . . . . 177.1(2) ?
    C46 N45 C44 N43 . . . . -173.9(2) ?
    C451 N45 C44 N43 . . . . 7.3(3) ?
    C46 N45 C44 S44 . . . . 1.1(3) ?
    C451 N45 C44 S44 . . . . -177.82(17) ?
    C42 N43 C44 N45 . . . . -119.8(2) ?
    C42 N43 C44 S44 . . . . 65.1(3) ?
    C44 N45 C46 C47 . . . . -91.2(3) ?
    C451 N45 C46 C47 . . . . 87.7(3) ?
    C42 N41 C411 C412 . . . . -133.9(3) ?
    C42 N41 C411 C416 . . . . 47.9(3) ?
    C416 C411 C412 C413 . . . . -1.0(4) ?
    N41 C411 C412 C413 . . . . -179.2(2) ?
    C411 C412 C413 C414 . . . . -0.1(4) ?
    C412 C413 C414 C415 . . . . 1.2(4) ?
    C413 C414 C415 C416 . . . . -1.1(4) ?
    C414 C415 C416 C411 . . . . 0.0(4) ?
    C412 C411 C416 C415 . . . . 1.1(4) ?
    N41 C411 C416 C415 . . . . 179.2(2) ?
    N43 C42 C421 C426 . . . . -130.8(3) ?
    N41 C42 C421 C426 . . . . 52.9(3) ?
    N43 C42 C421 C422 . . . . 49.1(3) ?
    N41 C42 C421 C422 . . . . -127.2(3) ?
    C426 C421 C422 C423 . . . . -0.1(4) ?
    C42 C421 C422 C423 . . . . 180.0(2) ?
    C421 C422 C423 C424 . . . . 0.8(4) ?
    C422 C423 C424 C425 . . . . -0.8(4) ?
    C423 C424 C425 C426 . . . . 0.1(4) ?
    C422 C421 C426 C425 . . . . -0.5(4) ?
    C42 C421 C426 C425 . . . . 179.4(2) ?
    C424 C425 C426 C421 . . . . 0.5(4) ?
    C44 N45 C451 C452 . . . . -86.6(3) ?
    C46 N45 C451 C452 . . . . 94.5(3) ?
    C54 N53 C52 N51 . . . . 170.8(2) ?
    C54 N53 C52 C521 . . . . -13.9(4) ?
    C511 N51 C52 N53 . . . . -3.8(4) ?
    C511 N51 C52 C521 . . . . -179.6(2) ?
    C56 N55 C54 N53 . . . . -178.78(19) ?
    C551 N55 C54 N53 . . . . -0.3(3) ?
    C56 N55 C54 S54 . . . . 8.4(3) ?
    C551 N55 C54 S54 . . . . -173.14(17) ?
    C52 N53 C54 N55 . . . . 132.6(2) ?
    C52 N53 C54 S54 . . . . -54.5(3) ?
    C54 N55 C56 C57 . . . . 83.7(3) ?
    C551 N55 C56 C57 . . . . -94.8(3) ?
    C52 N51 C511 C512 . . . . 138.6(3) ?
    C52 N51 C511 C516 . . . . -44.5(4) ?
    C516 C511 C512 C513 . . . . 1.0(4) ?
    N51 C511 C512 C513 . . . . 178.0(2) ?
    C511 C512 C513 C514 . . . . -0.3(4) ?
    C512 C513 C514 C515 . . . . -0.5(4) ?
    C513 C514 C515 C516 . . . . 0.4(4) ?
    C514 C515 C516 C511 . . . . 0.3(4) ?
    C512 C511 C516 C515 . . . . -1.1(4) ?
    N51 C511 C516 C515 . . . . -178.0(2) ?
    N53 C52 C521 C526 . . . . 129.5(3) ?
    N51 C52 C521 C526 . . . . -55.0(3) ?
    N53 C52 C521 C522 . . . . -50.4(4) ?
    N51 C52 C521 C522 . . . . 125.1(3) ?
    C526 C521 C522 C523 . . . . 0.9(4) ?
    C52 C521 C522 C523 . . . . -179.3(2) ?
    C521 C522 C523 C524 . . . . -1.0(4) ?
    C522 C523 C524 C525 . . . . 0.5(5) ?
    C523 C524 C525 C526 . . . . 0.0(5) ?
    C522 C521 C526 C525 . . . . -0.4(4) ?
    C52 C521 C526 C525 . . . . 179.8(2) ?
    C524 C525 C526 C521 . . . . -0.1(4) ?
    C54 N55 C551 C552 . . . . -77.8(3) ?
    C56 N55 C551 C552 . . . . 100.7(3) ?
loop_
    _geom_hbond_atom_site_label_D
    _geom_hbond_atom_site_label_H
    _geom_hbond_atom_site_label_A
    _geom_hbond_site_symmetry_A
    _geom_hbond_distance_DH
    _geom_hbond_distance_HA
    _geom_hbond_distance_DA
    _geom_hbond_angle_DHA
    N11 H11 S24 . 0.86 2.62 3.440(2) 159
    N21 H21 S34 . 0.86 2.60 3.407(2) 157
    N31 H31 S44 . 0.86 2.64 3.459(2) 161
    N41 H41 S54 . 0.86 2.62 3.416(2) 155
    N51 H51 S14 4_767 0.86 2.62 3.431(2) 157
    C26 H26B Cg2 . 0.99 2.91 3.594(4) 127
    C36 H36A Cg4 . 0.99 2.86 3.575(4) 130
    C46 H46B Cg6 . 0.99 2.84 3.549(4) 129
    C56 H56A Cg8 . 0.99 2.89 3.566(4) 126
    C16 H16A Cg10 4_353 0.99 2.86 3.552(4) 128
