# Supplementary material for: A second monoclinic polymorph of N-(diethyl­amino­thio­carbon­yl)-N′-phenyl­benzamidine
Source: Acta Crystallogr Sect E Struct Rep Online. 2011 Mar 26;67(Pt 4):o962–3. doi: 10.1107/S1600536811010464 (PMC3099880; doi:10.1107/S1600536811010464)
Supplement: Supplementary file 2 [file e-67-0o962-Isup2.hkl]

# 
# h,k,l, Fc-squared, Fo-squared, sigma(Fo-squared) and status flag 
# 
data_I
_shelx_title ' BSSD2             P21/c' 
_shelx_refln_list_code          4 
_shelx_F_calc_maximum      736.66 
_exptl_crystal_F_000      3320.00 
_reflns_d_resolution_high  0.7992 
 
loop_ 
 _symmetry_equiv_pos_as_xyz 
 'x, y, z' 
 '-x, y+1/2, -z+1/2' 
 '-x, -y, -z' 
 'x, -y-1/2, z-1/2' 
 
_cell_length_a    21.2894 
_cell_length_b    18.8015 
_cell_length_c    27.1792 
_cell_angle_alpha  90.000 
_cell_angle_beta  128.584 
_cell_angle_gamma  90.000 
 
_shelx_F_squared_multiplier     1.000 
 
loop_ 
 _refln_index_h 
 _refln_index_k 
 _refln_index_l 
 _refln_F_squared_calc 
 _refln_F_squared_meas 
 _refln_F_squared_sigma 
 _refln_observed_status 
   2   0   0       55.89        2.61      9.24 o 
   3   0   0       24.62       15.69     15.22 o 
   4   0   0      973.50      981.87     82.83 o 
   5   0   0   164295.58   165308.75   2690.61 o 
   6   0   0     2784.02     2729.70    138.12 o 
   7   0   0       78.91       42.30     32.15 o 
   8   0   0      126.79      162.54     39.01 o 
   9   0   0     3979.05     4510.32    158.19 o 
  10   0   0    98592.36    98905.25   2023.63 o 
  11   0   0       33.49       15.69     67.97 o 
  12   0   0        0.39      -26.14     73.20 o 
  13   0   0      151.02      219.60    104.57 o 
  14   0   0     6457.75     5625.89    345.08 o 
  15   0   0    70139.23    70166.75   2258.72 o 
  16   0   0       26.08       57.51    104.57 o 
  17   0   0        9.54      -78.43     78.43 o 
  18   0   0      446.40      386.91    151.63 o 
  19   0   0     1991.35     2436.49    277.11 o 
  20   0   0     4518.73     4857.30    381.68 o 
   2   1   0        4.29        5.63      6.31 o 
   3   1   0        1.70        7.36     11.81 o 
   4   1   0     1225.81     1163.51     37.49 o 
   5   1   0   440479.91   427370.63   4959.94 o 
   6   1   0      833.36      776.83     35.47 o 
   7   1   0       43.93       53.74     20.74 o 
   8   1   0        7.55       15.69     21.87 o 
   9   1   0     1926.22     1965.98     65.63 o 
  10   1   0    42306.75    40329.98    566.21 o 
  11   1   0      194.07      235.18     52.08 o 
  12   1   0       22.76       41.48     55.09 o 
  13   1   0       18.15      -76.26     78.43 o 
  14   1   0     3108.58     3124.07    182.76 o 
  15   1   0     8642.65     8422.97    321.59 o 
  16   1   0     1102.40     1016.73    130.90 o 
  17   1   0       19.22       92.54     72.84 o 
  18   1   0        7.25      -69.09     69.09 o 
  19   1   0     1004.66      909.74    134.91 o 
  20   1   0     6542.11     5520.82    286.08 o 
   1   2   0      386.18      183.00     26.14 o 
   2   2   0      212.65      106.99     24.94 o 
   3   2   0        0.64        5.10     14.81 o 
   4   2   0     6237.72     5936.22     99.26 o 
   5   2   0   104508.19   107837.81   1951.35 o 
   6   2   0     4388.45     4382.71     85.57 o 
   7   2   0        1.85       -9.99     19.97 o 
   8   2   0      493.56      462.17     34.89 o 
   9   2   0      448.78      508.77     39.75 o 
  10   2   0    28470.10    29946.05    491.34 o 
  11   2   0      154.67      241.87     49.12 o 
  12   2   0       11.32       -7.55     91.50 o 
  13   2   0      107.26      128.10     66.55 o 
  14   2   0     3282.44     3465.96    188.12 o 
  15   2   0    38971.90    37837.91    940.26 o 
  16   2   0     1140.73     1164.13    136.20 o 
  17   2   0       26.48      -34.81     64.62 o 
  18   2   0       18.90       65.49     73.67 o 
  19   2   0       47.86      106.31    130.71 o 
  20   2   0     6055.52     7023.95    323.77 o 
   2   3   0       27.82       23.28     10.53 o 
   3   3   0      160.63      141.42     15.84 o 
   4   3   0     7409.35     7103.14    108.96 o 
   5   3   0     1680.00     1843.84     51.83 o 
   6   3   0      493.65      437.87     30.40 o 
   7   3   0       60.31       65.37     22.13 o 
   8   3   0        9.86      -14.08     22.60 o 
   9   3   0      501.47      451.26     36.38 o 
  10   3   0    42709.01    44564.79    692.27 o 
  11   3   0     1758.25     1923.71     99.73 o 
  12   3   0        4.44      -14.94     50.19 o 
  13   3   0      226.01      272.38     76.59 o 
  14   3   0     1477.85     1412.87    133.09 o 
  15   3   0      116.84       91.57     66.54 o 
  16   3   0      206.67      247.88     81.08 o 
  17   3   0       23.87      -53.99     53.99 o 
  18   3   0      132.50      154.96     86.35 o 
  19   3   0      295.24      429.36    101.48 o 
  20   3   0     2306.79     2615.78    207.26 o 
   0   4   0    19169.10    17892.82    365.82 o 
   1   4   0    10381.67     9869.35    206.62 o 
   2   4   0      521.45      479.96     22.74 o 
   3   4   0       36.05       26.36     18.00 o 
   4   4   0     1085.49     1017.83     40.01 o 
   5   4   0    22390.21    23898.64    338.53 o 
   6   4   0     1746.54     1822.71     52.19 o 
   7   4   0       99.66       84.62     22.27 o 
   8   4   0        3.96        2.53     21.20 o 
   9   4   0     3868.45     3945.79    110.55 o 
  10   4   0     7735.00     8178.34    159.29 o 
  11   4   0     1093.28     1138.55     66.79 o 
  12   4   0        3.28      -70.59     70.59 o 
  13   4   0        2.44       -8.37     52.20 o 
  14   4   0       10.42       20.41     75.81 o 
  15   4   0      211.48      263.80     77.38 o 
  16   4   0     1426.47     1294.02    136.88 o 
  17   4   0       14.01       65.96     68.67 o 
  18   4   0       28.00      145.67     76.38 o 
  19   4   0      140.35      246.49     86.08 o 
  20   4   0     1345.81     1596.50    167.33 o 
   1   5   0     5921.30     5638.64     90.08 o 
   2   5   0       67.08      103.52     21.85 o 
   3   5   0        7.75       13.98     16.11 o 
   4   5   0    11378.54    11380.68    147.31 o 
   5   5   0    65530.18    66949.13    758.73 o 
   6   5   0       48.93       42.78     17.77 o 
   7   5   0      128.24      122.35     21.70 o 
   8   5   0       71.76       36.36     24.72 o 
   9   5   0     1402.48     1396.53     89.95 o 
  10   5   0    15739.71    15589.62    288.51 o 
  11   5   0       94.15       74.57     36.71 o 
  12   5   0        4.67        9.93     37.30 o 
  13   5   0       16.83       33.81     57.51 o 
  14   5   0      248.36      180.38     94.11 o 
  15   5   0       96.11       73.67     58.93 o 
  16   5   0     1236.06     1305.41    131.48 o 
  17   5   0        8.04       61.10     63.99 o 
  18   5   0        3.51       78.57     75.81 o 
  19   5   0      431.34      594.75    104.57 o 
  20   5   0      114.86      292.80    162.08 o 
   0   6   0     8088.54     8469.20    177.95 o 
   1   6   0     2659.93     2632.84     58.52 o 
   2   6   0       35.53      -15.66     20.26 o 
   3   6   0       83.02       83.54     21.06 o 
   4   6   0      355.18      397.20     25.70 o 
   5   6   0        7.18      -16.96     16.96 o 
   6   6   0     1474.64     1399.28     57.14 o 
   7   6   0        7.41      -19.62     19.62 o 
   8   6   0       26.06       18.96     22.63 o 
   9   6   0       16.16       67.12     28.14 o 
  10   6   0      572.90      615.82     55.85 o 
  11   6   0      285.05      254.25     45.28 o 
  12   6   0        1.52       45.41     53.58 o 
  13   6   0       22.49       60.21     53.05 o 
  14   6   0     1330.38     1338.46    118.75 o 
  15   6   0      626.22      620.26    120.26 o 
  16   6   0     2356.61     2020.44    151.81 o 
  17   6   0       10.30       67.83     64.80 o 
  18   6   0        5.75      111.46     66.33 o 
  19   6   0     1262.06     1218.31    134.50 o 
  20   6   0      828.26     1160.71    193.46 o 
   1   7   0    13919.73    14397.90    197.17 o 
   2   7   0        2.66        6.53     18.95 o 
   3   7   0        4.26        2.57     17.53 o 
   4   7   0     6302.80     6358.95    106.06 o 
   5   7   0      517.24      469.61     27.24 o 
   6   7   0      696.42      596.41     43.31 o 
   7   7   0      197.01      221.37     21.58 o 
   8   7   0       24.09       10.29     17.94 o 
   9   7   0     8912.34     8940.51    181.65 o 
  10   7   0     5420.26     5222.03    129.21 o 
  11   7   0      627.85      616.35     76.98 o 
  12   7   0        2.24      -11.39     41.40 o 
  13   7   0       44.70       12.70     52.29 o 
  14   7   0      124.93      124.35     62.74 o 
  15   7   0      619.84      550.38     85.42 o 
  16   7   0        0.03       39.98     57.79 o 
  17   7   0      118.17      121.91     65.69 o 
  18   7   0        9.14      120.26     67.25 o 
  19   7   0      355.94      648.96    258.81 o 
   0   8   0     7634.18     7745.57    177.03 o 
   1   8   0       12.39       25.51     20.59 o 
   2   8   0        4.11      -22.42     22.42 o 
   3   8   0      580.14      598.05     33.80 o 
   4   8   0     5854.04     6081.18    106.29 o 
   5   8   0       76.78       28.73     17.70 o 
   6   8   0      397.28      381.51     32.40 o 
   7   8   0       94.42       79.24     21.83 o 
   8   8   0        1.53        8.09     19.30 o 
   9   8   0      686.72      656.37     65.64 o 
  10   8   0     1298.21     1144.97     49.46 o 
  11   8   0      376.70      437.17     36.28 o 
  12   8   0      215.20      181.55     42.67 o 
  13   8   0      269.47      316.04     58.63 o 
  14   8   0      105.72      162.75     78.43 o 
  15   8   0      465.23      638.92     86.72 o 
  16   8   0       71.06      140.04    104.57 o 
  17   8   0      121.99      137.87    128.10 o 
  18   8   0      102.14      152.37    156.86 o 
  19   8   0      236.07      585.36    172.54 o 
   1   9   0      421.76      494.61     34.73 o 
   2   9   0      323.71      314.27     29.79 o 
   3   9   0      751.60      725.90     47.03 o 
   4   9   0     4869.15     4775.05     93.49 o 
   5   9   0     3048.96     3374.00     77.93 o 
   6   9   0     4478.28     4640.68     96.91 o 
   7   9   0      160.37      222.98     28.47 o 
   8   9   0      124.45       71.33     57.13 o 
   9   9   0     3895.16     3792.02     94.83 o 
  10   9   0     4256.23     4129.21     87.39 o 
  11   9   0        2.19        4.66     25.57 o 
  12   9   0      341.07      268.67     36.40 o 
  13   9   0      364.79      449.26     40.42 o 
  14   9   0       32.89       69.81     63.65 o 
  15   9   0      809.96      894.29     88.85 o 
  16   9   0       28.34       48.80     56.12 o 
  17   9   0       54.89      117.15     86.27 o 
  18   9   0        1.31       39.77    193.46 o 
  19   9   0        3.59       62.74    135.94 o 
   0  10   0    28257.80    32766.83    594.26 o 
   1  10   0     3216.57     2828.32     73.47 o 
   2  10   0      533.52      518.66     36.56 o 
   3  10   0       14.70       -7.36     23.30 o 
   4  10   0     1021.52      916.60     47.85 o 
   5  10   0    13740.22    13484.22    220.65 o 
   6  10   0     3919.37     3884.00     86.38 o 
   7  10   0        7.99      -28.94     51.36 o 
   8  10   0        3.25      112.77     68.32 o 
   9  10   0       16.56       73.20     66.24 o 
  10  10   0     1858.29     1767.34    157.10 o 
  11  10   0      818.37      832.98    123.48 o 
  12  10   0      118.38      -37.48     90.17 o 
  13  10   0        0.37      -11.40     38.89 o 
  14  10   0      921.85      986.36    169.64 o 
  15  10   0     1651.26     1694.68    125.48 o 
  16  10   0      846.08     1071.85     91.82 o 
  17  10   0      407.13      402.60    183.00 o 
  18  10   0      144.42       -5.23    141.17 o 
   1  11   0      495.87      462.19     38.34 o 
   2  11   0      246.47      239.99     32.76 o 
   3  11   0       88.88      101.34     27.05 o 
   4  11   0     2029.26     2089.50     69.63 o 
   5  11   0     4221.69     4263.81     84.76 o 
   6  11   0     1166.37     1205.94     54.34 o 
   7  11   0      524.94      533.11     95.27 o 
   8  11   0      556.82      556.42     99.00 o 
   9  11   0      196.39       94.37     73.67 o 
  10  11   0     3018.17     2776.20    266.65 o 
  11  11   0     5646.61     5885.05    274.97 o 
  12  11   0      328.13      419.70    106.45 o 
  13  11   0      322.12      320.20    106.45 o 
  14  11   0      440.29      568.10    149.01 o 
  15  11   0       96.42      199.71    103.32 o 
  16  11   0      517.66      841.79    235.28 o 
  17  11   0      112.37      214.37    156.86 o 
  18  11   0      108.65       20.91    120.26 o 
   0  12   0      519.68      521.55     70.55 o 
   1  12   0    12235.17    12357.78    196.54 o 
   2  12   0        2.09       -9.73     27.05 o 
   3  12   0       36.45        3.15     28.14 o 
   4  12   0       31.84       28.37     29.06 o 
   5  12   0     4416.65     4651.61     92.39 o 
   6  12   0    11131.61    11431.50    234.70 o 
   7  12   0      254.08      216.86    154.24 o 
   8  12   0      716.33      874.39    121.33 o 
   9  12   0     2452.52     2319.51    298.03 o 
  10  12   0     3518.39     3796.46    219.77 o 
  11  12   0      377.52      344.01    156.86 o 
  12  12   0      170.08      201.40     95.91 o 
  13  12   0      362.84      287.39    125.48 o 
  14  12   0     1643.77     1873.74    222.21 o 
  15  12   0     4407.77     4532.57    282.38 o 
  16  12   0     1141.72      705.85    224.83 o 
  17  12   0       16.65     -115.03    115.03 o 
   1  13   0      860.85      890.05     52.93 o 
   2  13   0       20.81       81.66     32.48 o 
   3  13   0       26.47      -13.63     30.40 o 
   4  13   0       58.18       79.76     29.52 o 
   5  13   0     3683.53     3562.42     82.68 o 
   6  13   0      235.01      305.13     36.22 o 
   7  13   0      182.93      269.23    133.33 o 
   8  13   0       95.42      193.46     77.38 o 
   9  13   0     2133.58     2524.99    187.58 o 
  10  13   0    10988.68    10803.09    398.83 o 
  11  13   0      433.48      506.02    116.06 o 
  12  13   0        7.49      -72.02     72.02 o 
  13  13   0       11.66       26.14    120.26 o 
  14  13   0     2485.88     1986.35    206.15 o 
  15  13   0      162.44      196.43    106.45 o 
  16  13   0      365.86      339.85    193.46 o 
  17  13   0        0.05     -120.26    120.26 o 
   0  14   0    11053.09    10946.45    269.66 o 
   1  14   0     3271.54     3381.59     95.24 o 
   2  14   0        0.38      -28.38     28.38 o 
   3  14   0      221.75      259.35     38.95 o 
   4  14   0     1020.77     1107.72     56.17 o 
   5  14   0     1935.53     2019.84     60.69 o 
   6  14   0     2053.01     2063.28     71.50 o 
   7  14   0        0.14       67.57     72.02 o 
   8  14   0       73.09      158.56     79.42 o 
   9  14   0      603.24      421.88    107.03 o 
  10  14   0     1462.59     1593.26    169.93 o 
  11  14   0      115.69       46.83     86.82 o 
  12  14   0        7.20      116.60     91.54 o 
  13  14   0      122.90      -55.61     80.33 o 
  14  14   0      922.66     1080.57    211.76 o 
  15  14   0     1713.72     1827.90    211.41 o 
  16  14   0      658.79      679.71    235.28 o 
   1  15   0       63.61       86.02     37.03 o 
   2  15   0     2971.94     2784.75     89.46 o 
   3  15   0     1189.94     1141.52     61.32 o 
   4  15   0     4864.87     4661.89    174.88 o 
   5  15   0    21719.23    20626.18    339.15 o 
   6  15   0     2756.19     2709.70     96.07 o 
   7  15   0       29.93       54.38     73.67 o 
   8  15   0        0.49      -56.50     56.50 o 
   9  15   0      104.27      177.77     88.73 o 
  10  15   0     3240.45     3086.01    269.27 o 
  11  15   0     1389.96     1437.94    173.76 o 
  12  15   0       40.77      162.08     96.13 o 
  13  15   0      768.82      649.53    146.00 o 
  14  15   0      534.90      783.81    153.40 o 
  15  15   0      344.54      478.66    206.53 o 
  16  15   0      255.29      312.39    130.90 o 
   0  16   0     4663.15     4660.11    170.72 o 
   1  16   0       49.09       77.20     36.83 o 
   2  16   0      509.20      448.31     48.63 o 
   3  16   0       11.50       -1.30     32.61 o 
   4  16   0      947.56      937.94     57.61 o 
   5  16   0       82.01      101.83     40.41 o 
   6  16   0      550.45      434.14     72.23 o 
   7  16   0     1485.18     1749.66    136.01 o 
   8  16   0      344.95      325.71     68.67 o 
   9  16   0      756.20      954.09    146.00 o 
  10  16   0      705.25      838.65    142.30 o 
  11  16   0      241.94      213.11    107.03 o 
  12  16   0       21.48       28.15     86.35 o 
  13  16   0      108.03      -52.93     89.17 o 
  14  16   0      816.28      759.21    158.46 o 
  15  16   0     1460.53     1592.67    415.67 o 
   1  17   0       30.77      -11.45     33.92 o 
   2  17   0     1005.16      907.09     61.96 o 
   3  17   0      984.29      948.75     69.93 o 
   4  17   0      765.15      690.36     65.89 o 
   5  17   0     2542.54     2398.93    136.60 o 
   6  17   0      319.64      287.48     69.59 o 
   7  17   0        0.13       34.00     54.11 o 
   8  17   0      350.13      255.27     67.18 o 
   9  17   0      584.34      596.76     84.98 o 
  10  17   0     3755.86     3573.39    205.12 o 
  11  17   0       20.72       40.69     84.07 o 
  12  17   0      259.01      252.39    128.10 o 
  13  17   0       92.44      106.50    105.32 o 
  14  17   0        0.12      -45.45    125.48 o 
   0  18   0     1886.16     1839.15    162.08 o 
   1  18   0     1035.38     1030.06     83.47 o 
   2  18   0       94.17      170.17     49.91 o 
   3  18   0       37.14       65.98     55.92 o 
   4  18   0       12.85       50.93     55.14 o 
   5  18   0     5299.26     5096.98    196.93 o 
   6  18   0     3784.99     3477.44    196.06 o 
   7  18   0      974.72      857.78    127.01 o 
   8  18   0      544.63      508.88     84.27 o 
   9  18   0      243.75      256.64     71.41 o 
  10  18   0      233.83      227.52    113.01 o 
  11  18   0       28.94       76.55     99.34 o 
  12  18   0      131.33      101.64    177.77 o 
  13  18   0      283.33      364.35    141.17 o 
   1  19   0      130.50       90.57     58.14 o 
   2  19   0       16.02       13.02     51.34 o 
   3  19   0      275.07      190.07     71.91 o 
   4  19   0     1236.43     1319.11    115.34 o 
   5  19   0       73.76       92.85     61.54 o 
   6  19   0     1002.97     1020.66    109.72 o 
   7  19   0       32.87      -27.02     57.58 o 
   8  19   0      172.40      242.60     68.89 o 
   9  19   0      793.89      924.43    164.24 o 
  10  19   0     1316.65     1460.29    546.38 o 
  11  19   0       92.24       29.36    115.03 o 
  12  19   0      136.82       84.02    167.31 o 
   0  20   0     2758.45     2739.74    271.88 o 
   1  20   0     1790.46     1612.08    155.28 o 
   2  20   0      329.72      270.96    125.48 o 
   3  20   0       31.52        1.34     55.29 o 
   4  20   0       13.54       25.78     59.90 o 
   5  20   0      244.22      210.76     71.31 o 
   6  20   0      274.30      261.32     72.73 o 
   7  20   0        0.25       73.57     58.49 o 
   8  20   0        5.07       -2.79     82.63 o 
   9  20   0      394.39      491.48    129.40 o 
  10  20   0       22.77       93.56    104.93 o 
   1  21   0        5.34      -46.04     66.24 o 
   2  21   0       32.09       69.59     76.59 o 
   3  21   0      174.78       81.04     77.64 o 
   4  21   0      376.91      445.94    105.51 o 
   5  21   0      105.23      126.71     66.58 o 
   6  21   0      688.29      656.51     96.18 o 
   7  21   0       21.43       73.95     91.50 o 
   8  21   0       22.49      -79.42     79.42 o 
   9  21   0      310.18      362.48    123.48 o 
   0  22   0      585.49      522.85    156.86 o 
   1  22   0     1385.53     1794.57    169.95 o 
   2  22   0      103.69        9.73     79.42 o 
   3  22   0        4.37       26.39     77.38 o 
   4  22   0     1400.02     1330.05    152.01 o 
   5  22   0      188.40      224.11     92.92 o 
   6  22   0      196.74      402.60    172.54 o 
   7  22   0        0.81      104.57    135.94 o 
   1  23   0       19.49        7.97     77.38 o 
   2  23   0        6.71      -58.04     73.20 o 
   3  23   0      403.26      603.18    125.59 o 
   4  23   0      289.66      366.66    107.03 o 
 -21   1   1        5.22        6.44     86.27 o 
 -20   1   1        4.39      -18.49     72.53 o 
 -19   1   1       18.75       54.40     76.59 o 
 -18   1   1       55.99       54.12     73.67 o 
 -17   1   1      488.08      525.06    107.03 o 
 -16   1   1       16.92       31.23     68.32 o 
 -15   1   1      253.65      206.53     81.34 o 
 -14   1   1      277.22      212.80     72.84 o 
 -13   1   1       20.72       39.21     59.15 o 
 -12   1   1     1125.14      944.67    103.32 o 
 -11   1   1     1275.90     1169.14    136.31 o 
 -10   1   1      403.79      442.23     38.36 o 
  -9   1   1        0.21       13.39     22.61 o 
  -8   1   1      126.08      163.60     26.10 o 
  -7   1   1    10113.52    10588.70    147.41 o 
  -6   1   1      856.18      890.99     39.16 o 
  -5   1   1      116.90      110.40     18.21 o 
  -4   1   1        3.68        1.83     12.17 o 
  -3   1   1      954.62      845.12     41.51 o 
   1   1   1        1.17       -3.95      3.95 o 
   2   1   1        0.25       14.34     10.24 o 
   3   1   1   113994.28   114272.88   1691.07 o 
   4   1   1     6345.12     6403.80    112.03 o 
   5   1   1       57.92       78.22     22.59 o 
   6   1   1      244.45      261.60     30.52 o 
   7   1   1      125.00      144.04     25.16 o 
   8   1   1    56378.49    61552.92    749.70 o 
   9   1   1      781.22      918.59     49.25 o 
  10   1   1       11.68      -35.46     39.70 o 
  11   1   1       89.13       84.00     55.09 o 
  12   1   1      236.19      286.78     73.67 o 
  13   1   1    11584.25    11793.58    378.83 o 
  14   1   1     3264.07     3103.12    186.46 o 
  15   1   1        4.70        8.81     63.99 o 
  16   1   1      118.63      196.59     83.12 o 
  17   1   1      649.77      305.87     96.13 o 
  18   1   1     4071.98     4051.25    271.88 o 
  19   1   1      124.94       59.70     78.91 o 
  20   1   1        4.65      100.39    151.63 o 
 -21   2   1      219.69      286.64    133.33 o 
 -20   2   1      115.57      179.82     84.79 o 
 -19   2   1       19.56       65.36     73.94 o 
 -18   2   1     3676.63     3255.49    212.91 o 
 -17   2   1     5643.40     6010.35    273.93 o 
 -16   2   1      884.91      967.62    127.98 o 
 -15   2   1      817.96     1056.24    124.24 o 
 -14   2   1        6.14      -22.60     56.50 o 
 -13   2   1      407.96      485.95     88.50 o 
 -12   2   1     8632.82     9370.15    240.92 o 
 -11   2   1     1040.29     1133.99     85.17 o 
 -10   2   1        1.24       17.42     25.63 o 
  -9   2   1       13.30        1.98     19.42 o 
  -8   2   1        0.97       36.16     19.00 o 
  -7   2   1     7351.25     8393.67    124.01 o 
  -6   2   1     2167.88     2254.28     59.12 o 
  -5   2   1      949.84      837.11     35.04 o 
  -4   2   1       49.19       66.33     23.38 o 
  -3   2   1     3711.34     3420.08    132.09 o 
   0   2   1       32.54        4.88      6.63 o 
   1   2   1        4.80       -9.25      9.35 o 
   2   2   1       25.15       30.36      9.35 o 
   3   2   1   125271.31   124630.59   1445.58 o 
   4   2   1      478.13      492.11     27.15 o 
   5   2   1       13.18       -0.34     18.23 o 
   6   2   1      147.97      205.14     28.21 o 
   7   2   1       12.81       17.22     22.87 o 
   8   2   1    12127.88    12318.19    190.00 o 
   9   2   1     4392.07     4152.17    117.10 o 
  10   2   1       40.92       57.37     34.43 o 
  11   2   1      343.70      298.49     69.95 o 
  12   2   1      216.83      245.23     74.11 o 
  13   2   1    37972.30    36121.50    882.78 o 
  14   2   1     1580.59     1548.10    141.44 o 
  15   2   1       11.02      100.44     69.95 o 
  16   2   1        0.02       -8.61     59.97 o 
  17   2   1      138.92      151.63     81.34 o 
  18   2   1       30.51      125.48     88.88 o 
  19   2   1      411.34      417.33    104.93 o 
  20   2   1        3.68      156.63     84.07 o 
 -21   3   1        0.53      225.57     90.07 o 
 -20   3   1        0.05       42.19     79.42 o 
 -19   3   1        0.14       -6.76     78.43 o 
 -18   3   1      367.43      355.54    100.39 o 
 -17   3   1       17.59      -20.91     88.88 o 
 -16   3   1     1889.56     1827.88    155.54 o 
 -15   3   1      148.55       69.67     66.54 o 
 -14   3   1       71.56      148.81     70.33 o 
 -13   3   1      645.82      590.22    183.00 o 
 -12   3   1    51190.37    49778.99    984.25 o 
 -11   3   1     1173.13     1335.87     95.09 o 
 -10   3   1       44.98       47.22     28.05 o 
  -9   3   1        0.65       -4.19     19.44 o 
  -8   3   1        0.27       17.62     21.20 o 
  -7   3   1    68353.06    72911.69    870.65 o 
  -6   3   1     2968.54     3033.09     67.64 o 
  -5   3   1        4.83        9.27     16.25 o 
  -4   3   1      192.86      171.88     19.26 o 
  -3   3   1     5198.21     5001.81     71.72 o 
  -2   3   1   171032.98   154076.25   4888.01 o 
  -1   3   1      479.81      396.52     21.22 o 
   0   3   1       32.48       19.63     13.05 o 
   1   3   1       10.23       17.85     10.80 o 
   2   3   1        0.84       10.69     19.62 o 
   3   3   1   132597.03   132744.77   1730.76 o 
   4   3   1     4474.72     4557.54     90.55 o 
   5   3   1       42.38       91.58     20.18 o 
   6   3   1      288.80      265.98     26.82 o 
   7   3   1       11.09      -10.13     20.43 o 
   8   3   1    19234.72    20049.47    310.61 o 
   9   3   1        5.55        1.47     32.93 o 
  10   3   1       18.85      -12.66     40.75 o 
  11   3   1      234.74      292.80     70.33 o 
  12   3   1       43.56       59.97     62.53 o 
  13   3   1    21235.92    21180.62    576.61 o 
  14   3   1     2739.44     2556.79    165.76 o 
  15   3   1       25.36        2.38     60.25 o 
  16   3   1      148.66      222.39     82.63 o 
  17   3   1       71.37      109.56     77.38 o 
  18   3   1     4404.72     3866.63    227.34 o 
  19   3   1     1468.29     1542.72    164.24 o 
  20   3   1       31.86      105.05     79.09 o 
 -20   4   1       26.59       77.79     70.46 o 
 -19   4   1       65.66      148.83     77.89 o 
 -18   4   1       93.59       36.47     78.43 o 
 -17   4   1      514.33      638.56    111.23 o 
 -16   4   1       31.88       88.74     63.99 o 
 -15   4   1       93.83      102.39    101.96 o 
 -14   4   1        6.67      -47.39     47.39 o 
 -13   4   1      100.39      -12.20    122.87 o 
 -12   4   1        5.19      -31.85     31.85 o 
 -11   4   1      876.97      914.35     54.58 o 
 -10   4   1       19.53       -9.00     24.40 o 
  -9   4   1       26.90       12.48     26.04 o 
  -8   4   1      507.67      479.51     41.93 o 
  -7   4   1    10694.80    10279.03    159.22 o 
  -6   4   1     5878.49     6123.87    105.88 o 
  -5   4   1      262.63      273.99     23.14 o 
  -4   4   1      176.40      172.11     17.57 o 
  -3   4   1     6140.78     6065.53     86.36 o 
  -2   4   1    29955.62    31218.77    351.05 o 
  -1   4   1      985.74      963.71     31.04 o 
   0   4   1       19.60       38.41     15.71 o 
   1   4   1        0.91       36.88     16.61 o 
   2   4   1     6337.91     6524.55    164.52 o 
   3   4   1      766.24      791.72     45.25 o 
   4   4   1      711.87      798.23     29.44 o 
   5   4   1        7.87       -8.04     15.74 o 
   6   4   1       85.99       72.43     21.18 o 
   7   4   1      251.87      204.29     29.67 o 
   8   4   1      860.82      611.34     42.80 o 
   9   4   1       22.96       30.93     33.39 o 
  10   4   1       30.27      -33.56     33.62 o 
  11   4   1       23.84      -29.95     36.21 o 
  12   4   1      620.22      689.23     90.90 o 
  13   4   1    12935.54    10971.35    379.07 o 
  14   4   1      746.83      769.87    104.19 o 
  15   4   1      145.63       75.38     86.27 o 
  16   4   1        0.00       19.07     61.56 o 
  17   4   1        2.45       49.67     69.09 o 
  18   4   1       48.13       65.22     69.95 o 
  19   4   1       62.25      138.83    135.94 o 
 -20   5   1       79.69      253.96     83.93 o 
 -19   5   1       40.82       14.70     66.54 o 
 -18   5   1      426.71      505.13    240.51 o 
 -17   5   1    13551.52    12700.92    420.70 o 
 -16   5   1      324.63      417.92    162.08 o 
 -15   5   1       68.84       43.67     57.79 o 
 -14   5   1       46.54       17.88     56.50 o 
 -13   5   1      436.42      552.59     65.03 o 
 -12   5   1     9980.48     9347.40    205.32 o 
 -11   5   1       40.08       93.39     30.84 o 
 -10   5   1       98.82       81.77     33.01 o 
  -9   5   1       15.22      -24.53     24.53 o 
  -8   5   1       17.98       37.98     22.14 o 
  -7   5   1        9.56       -3.26     18.23 o 
  -6   5   1     2262.58     2232.24     50.81 o 
  -5   5   1      117.74       97.46     16.31 o 
  -4   5   1       52.12       57.55     15.90 o 
  -3   5   1     2521.33     2665.63     56.97 o 
  -2   5   1    96368.44    93025.73   1091.73 o 
  -1   5   1     8122.56     8032.96    116.81 o 
   0   5   1        8.72       10.55     17.90 o 
   1   5   1      448.84      444.84     32.37 o 
   2   5   1      884.80      901.63     49.57 o 
   3   5   1    91061.14    89162.91   1270.09 o 
   4   5   1     6130.44     6378.76     92.89 o 
   5   5   1        0.07       15.65     18.31 o 
   6   5   1      138.85      136.56     21.66 o 
   7   5   1      236.71      308.53     29.79 o 
   8   5   1     5696.44     5136.91    122.44 o 
   9   5   1     4368.55     4300.45    116.06 o 
  10   5   1       37.29        6.08     37.17 o 
  11   5   1        0.39      -27.94     37.92 o 
  12   5   1     1863.21     1852.37    126.60 o 
  13   5   1     6847.82     6225.73    244.87 o 
  14   5   1      172.38      130.71     67.66 o 
  15   5   1      222.22      157.90     69.61 o 
  16   5   1      136.94       58.06     63.23 o 
  17   5   1      233.24      172.54     78.31 o 
  18   5   1     4471.93     4539.45    313.71 o 
  19   5   1      961.73     1239.86    240.51 o 
 -20   6   1       14.13      151.86    175.16 o 
 -19   6   1       78.87      167.31     78.31 o 
 -18   6   1      153.48      136.67     71.97 o 
 -17   6   1       55.82      115.03     67.66 o 
 -16   6   1       91.54       78.86     63.82 o 
 -15   6   1      113.07       22.36    117.64 o 
 -14   6   1       12.74      -12.62     51.26 o 
 -13   6   1       45.10       90.44     38.28 o 
 -12   6   1     9942.01     9452.72    206.91 o 
 -11   6   1      161.46      203.38     39.88 o 
 -10   6   1      315.81      339.49     41.12 o 
  -9   6   1      244.04      224.04     34.87 o 
  -8   6   1       85.43       90.33     25.90 o 
  -7   6   1    10477.78     9650.89    139.12 o 
  -6   6   1       66.21       57.61     19.82 o 
  -5   6   1       24.64       16.11     16.18 o 
  -4   6   1        1.56        2.41     16.13 o 
  -3   6   1     2867.74     2981.06     65.82 o 
  -2   6   1    40319.72    40522.35    488.73 o 
  -1   6   1     2897.90     3035.00     63.59 o 
   0   6   1      532.26      523.23     28.67 o 
   1   6   1        8.94        1.63     17.46 o 
   2   6   1      919.75      969.36     39.10 o 
   3   6   1     7308.40     7648.80    117.93 o 
   4   6   1     1165.06     1042.19     58.60 o 
   5   6   1        0.02      -23.00     23.00 o 
   6   6   1        1.74      -15.84     15.84 o 
   7   6   1       16.46      -12.75     20.33 o 
   8   6   1    30074.38    31177.99    497.36 o 
   9   6   1      302.13      265.19     54.00 o 
  10   6   1        0.34      -26.01     29.42 o 
  11   6   1        6.07       -1.97     40.31 o 
  12   6   1      136.38      167.76     58.52 o 
  13   6   1    16637.67    15212.54    575.14 o 
  14   6   1        7.46      -38.90     67.97 o 
  15   6   1       35.95        6.72     50.19 o 
  16   6   1       39.53       20.42    117.64 o 
  17   6   1        2.27      -23.15     94.11 o 
  18   6   1      359.68      461.79     99.61 o 
  19   6   1      204.92      528.51    190.84 o 
 -20   7   1        9.07      316.44     79.02 o 
 -19   7   1       34.17       43.24     64.80 o 
 -18   7   1     1384.86     1646.09    139.22 o 
 -17   7   1     1842.76     2055.26    152.67 o 
 -16   7   1      725.98      863.39    104.25 o 
 -15   7   1       10.12      -56.82     83.66 o 
 -14   7   1       21.34       21.94     68.77 o 
 -13   7   1     1045.19     1100.85     72.07 o 
 -12   7   1     2407.38     2145.09     90.75 o 
 -11   7   1     1155.45     1247.91     67.69 o 
 -10   7   1      139.29       84.85     53.58 o 
  -9   7   1       82.31       92.11     26.87 o 
  -8   7   1     4484.75     4778.91     92.43 o 
  -7   7   1      562.34      410.13     27.42 o 
  -6   7   1      999.77     1029.94     56.10 o 
  -5   7   1        2.18      -17.45     17.45 o 
  -4   7   1       19.10       11.70     17.83 o 
  -3   7   1      184.71      193.34     21.76 o 
  -2   7   1      473.08      318.83     26.96 o 
  -1   7   1       58.03       68.66     20.87 o 
   0   7   1      587.95      592.99     32.45 o 
   1   7   1      323.55      328.94     26.14 o 
   2   7   1      578.42      584.47     34.59 o 
   3   7   1    56290.43    55836.77    688.91 o 
   4   7   1      102.38      100.38     36.22 o 
   5   7   1       34.21       39.74     31.06 o 
   6   7   1      103.51       46.68     44.62 o 
   7   7   1      566.77      690.45     29.52 o 
   8   7   1    14923.61    14809.43    295.19 o 
   9   7   1     3885.48     3711.91    101.24 o 
  10   7   1        0.05      -15.04     31.93 o 
  11   7   1      176.52      118.85     48.65 o 
  12   7   1       33.11       -4.26     45.07 o 
  13   7   1     1348.25     1441.93    113.00 o 
  14   7   1       22.44        0.00     73.20 o 
  15   7   1       70.49       85.87     83.66 o 
  16   7   1        2.61       27.64     58.52 o 
  17   7   1        7.68       38.89    122.87 o 
  18   7   1     6202.54     6324.59    266.96 o 
  19   7   1        9.67       47.06    125.48 o 
 -20   8   1       14.06       36.60    135.94 o 
 -19   8   1        0.01      172.54    130.71 o 
 -18   8   1      288.21      476.53     83.69 o 
 -17   8   1     1596.62     1754.97    139.22 o 
 -16   8   1     3277.51     3101.84    170.13 o 
 -15   8   1       19.35       84.45     65.36 o 
 -14   8   1        7.42      -34.41     49.81 o 
 -13   8   1      125.32      138.73     81.91 o 
 -12   8   1     3345.15     3205.38     97.74 o 
 -11   8   1      127.59      155.89     30.75 o 
 -10   8   1      146.72      158.87     30.53 o 
  -9   8   1        0.41      -25.77     25.77 o 
  -8   8   1     2060.97     2079.36     59.76 o 
  -7   8   1    30640.38    31559.13    452.87 o 
  -6   8   1     1528.61     1665.46     54.77 o 
  -5   8   1      260.58      292.69     27.29 o 
  -4   8   1      120.39      116.81     24.32 o 
  -3   8   1     1433.65     1503.88     45.82 o 
  -2   8   1    17235.43    17245.44    234.32 o 
  -1   8   1      901.57      918.90     53.00 o 
   0   8   1       85.97       79.75     23.08 o 
   1   8   1        0.40       23.28     20.59 o 
   2   8   1      404.35      429.38     34.59 o 
   3   8   1       10.62       21.54     15.39 o 
   4   8   1      214.16      248.04     19.92 o 
   5   8   1      131.16      139.69     48.44 o 
   6   8   1        0.71        0.33     39.36 o 
   7   8   1     3360.83     3436.80    173.29 o 
   8   8   1    41933.41    42734.18    779.29 o 
   9   8   1        0.72      -20.65     20.65 o 
  10   8   1       22.14       29.39     22.34 o 
  11   8   1      264.37      299.46     43.90 o 
  12   8   1      413.54      367.52     49.15 o 
  13   8   1     1629.19     1776.19    115.93 o 
  14   8   1       94.03       50.48    159.47 o 
  15   8   1        5.05      101.08     56.12 o 
  16   8   1        6.39       77.48     94.11 o 
  17   8   1      412.99      513.70     86.72 o 
  18   8   1      768.64      973.99    146.40 o 
  19   8   1       69.00      146.40    135.94 o 
 -19   9   1        1.11      -88.88    109.80 o 
 -18   9   1      638.14      850.66    185.61 o 
 -17   9   1     3158.85     3230.10    183.00 o 
 -16   9   1       38.54      145.82     61.76 o 
 -15   9   1      209.91      221.47     58.05 o 
 -14   9   1        3.17       73.53     47.15 o 
 -13   9   1     2226.12     2090.79     81.40 o 
 -12   9   1     3017.23     2763.00    104.34 o 
 -11   9   1     2051.66     1748.34     71.19 o 
 -10   9   1       52.46       12.89     29.56 o 
  -9   9   1      203.27      255.16     33.07 o 
  -8   9   1      616.62      621.31     41.51 o 
  -7   9   1       22.22       36.20     22.45 o 
  -6   9   1      352.85      388.83     33.36 o 
  -5   9   1       50.92       63.18     25.14 o 
  -4   9   1      115.67      112.05     21.30 o 
  -3   9   1     8592.87     9146.64    145.67 o 
  -2   9   1       16.58       -7.34     21.15 o 
  -1   9   1       78.06       90.73     27.74 o 
   0   9   1      824.69      794.32     40.27 o 
   1   9   1       95.11      106.49     25.28 o 
   2   9   1    11775.15    12884.87    211.22 o 
   3   9   1    63659.16    64104.77    773.54 o 
   4   9   1      914.73      985.60     32.03 o 
   5   9   1      320.47      314.39     59.89 o 
   6   9   1       19.44       91.49     48.75 o 
   7   9   1        7.22       65.36     59.15 o 
   8   9   1     5551.99     5578.66    324.17 o 
   9   9   1      104.87       90.08     64.62 o 
  10   9   1        7.04       47.06     94.11 o 
  11   9   1        0.01      -33.86     33.86 o 
  12   9   1     3686.44     3481.13    119.84 o 
  13   9   1      747.10      979.92     82.39 o 
  14   9   1      719.70      731.06     76.08 o 
  15   9   1       91.24      164.56     56.97 o 
  16   9   1       50.19      135.96    164.70 o 
  17   9   1      612.72      838.70    222.21 o 
  18   9   1     3088.24     3471.74    402.60 o 
 -19  10   1       77.55      292.80    167.31 o 
 -18  10   1     1726.54     1124.13    266.65 o 
 -17  10   1     1145.06     1093.21     99.09 o 
 -16  10   1     2533.39     2362.36    169.93 o 
 -15  10   1        9.78       26.72     91.33 o 
 -14  10   1       93.77      176.20     53.36 o 
 -13  10   1       62.25      -44.26     45.98 o 
 -12  10   1     9711.90     9594.05    170.22 o 
 -11  10   1       10.59        6.07     28.30 o 
 -10  10   1      127.77      126.18     31.70 o 
  -9  10   1       25.39       -7.10     27.38 o 
  -8  10   1      881.92      992.24     50.68 o 
  -7  10   1     9013.46     8833.34    162.20 o 
  -6  10   1     5839.51     5696.01    122.04 o 
  -5  10   1      411.29      455.04     37.66 o 
  -4  10   1      147.22      157.55     26.43 o 
  -3  10   1     1658.12     1594.82     56.81 o 
  -2  10   1    20934.62    21291.95    290.29 o 
  -1  10   1     5464.61     6310.33    116.64 o 
   0  10   1      575.33      619.26     39.33 o 
   1  10   1     1441.73     1475.35     59.24 o 
   2  10   1      117.16       86.95     26.21 o 
   3  10   1     3072.40     2602.80     73.03 o 
   4  10   1      150.90      251.10     32.37 o 
   5  10   1      226.22      117.89     51.63 o 
   6  10   1      250.18      155.16     68.32 o 
   7  10   1     1646.34     1701.79    392.14 o 
   8  10   1      379.95      307.35     84.79 o 
   9  10   1       97.01       82.01    109.80 o 
  10  10   1       11.25      -34.90    156.86 o 
  11  10   1        4.32       30.33    146.40 o 
  12  10   1     1044.64      915.04    136.20 o 
  13  10   1     3107.84     3456.72    481.02 o 
  14  10   1      956.84     1275.76    245.74 o 
  15  10   1       13.56       80.65     65.36 o 
  16  10   1        0.85      120.26    125.48 o 
  17  10   1      706.87      930.68    250.97 o 
  18  10   1     1071.65      967.28    245.74 o 
 -18  11   1       11.33       36.60    141.17 o 
 -17  11   1     2739.76     3090.06    376.45 o 
 -16  11   1      138.74      104.78    122.87 o 
 -15  11   1      807.45      852.02    148.88 o 
 -14  11   1       95.44       14.32     96.73 o 
 -13  11   1     3527.87     3437.15    226.81 o 
 -12  11   1      658.16      615.66    110.73 o 
 -11  11   1     1313.92     1358.12    420.90 o 
 -10  11   1      355.26      415.67    104.57 o 
  -9  11   1        1.62       88.32     67.72 o 
  -8  11   1       66.15       48.84     24.87 o 
  -7  11   1       22.88       41.39     24.34 o 
  -6  11   1     1955.77     1903.07     67.96 o 
  -5  11   1      146.74      136.13     37.66 o 
  -4  11   1      276.93      269.32     29.27 o 
  -3  11   1     3582.88     4119.92    102.10 o 
  -2  11   1     8757.03     8558.62    147.22 o 
  -1  11   1      684.92      827.39     45.76 o 
   0  11   1      224.66      239.77     33.90 o 
   1  11   1      113.04      102.84     27.81 o 
   2  11   1      174.26      194.33     32.87 o 
   3  11   1     2242.03     1911.81     67.01 o 
   4  11   1     2161.77     2244.31     93.14 o 
   5  11   1      524.46      494.41     63.39 o 
   6  11   1       66.56       48.48     60.25 o 
   7  11   1     2250.22     2319.01    321.55 o 
   8  11   1        4.14       71.93     67.72 o 
   9  11   1      425.93      486.99    230.05 o 
  10  11   1      547.20      525.53    109.02 o 
  11  11   1      350.98      401.87    103.52 o 
  12  11   1     1493.25     1167.91    153.40 o 
  13  11   1     2567.96     2471.39    206.15 o 
  14  11   1     2104.33     1620.84    277.11 o 
  15  11   1       14.22       26.14    125.48 o 
  16  11   1       52.97       41.83    120.26 o 
  17  11   1     1415.60     1709.73    308.48 o 
 -18  12   1       38.81      193.46    156.86 o 
 -17  12   1        2.52      141.17    162.08 o 
 -16  12   1     1587.43     1520.78    191.97 o 
 -15  12   1        7.57       92.04     97.50 o 
 -14  12   1       94.77       79.84     95.91 o 
 -13  12   1       12.36       70.59     81.08 o 
 -12  12   1      245.58      196.84    143.78 o 
 -11  12   1      184.01      467.11    104.93 o 
 -10  12   1        0.07      -62.53     62.53 o 
  -9  12   1      371.55      360.77    216.98 o 
  -8  12   1      164.28      114.24     25.73 o 
  -7  12   1    30648.09    29330.22    739.34 o 
  -6  12   1     5138.62     5317.25    119.59 o 
  -5  12   1       70.56       56.01     35.30 o 
  -4  12   1      169.40      179.90     29.17 o 
  -3  12   1     6516.16     6655.08    128.82 o 
  -2  12   1     6883.62     7258.80    136.53 o 
  -1  12   1       20.76       10.99     27.97 o 
   0  12   1     1282.98     1257.24     57.07 o 
   1  12   1     1875.09     1941.23     68.27 o 
   2  12   1      489.55      607.62     43.77 o 
   3  12   1      120.37      174.32     34.54 o 
   4  12   1      285.63      306.72     29.50 o 
   5  12   1      652.12      656.52     36.68 o 
   6  12   1      574.71      767.07    110.73 o 
   7  12   1     2346.70     1958.17    410.44 o 
   8  12   1    12884.56    12243.89    411.62 o 
   9  12   1     3484.66     3353.30    243.13 o 
  10  12   1      397.30      267.58     94.22 o 
  11  12   1      971.58     1006.57    142.91 o 
  12  12   1     1433.39     1124.63    154.75 o 
  13  12   1     6989.62     6805.93    326.43 o 
  14  12   1       11.98        0.12     79.42 o 
  15  12   1      320.09      329.40    172.54 o 
  16  12   1      480.70      475.80    203.91 o 
  17  12   1        7.92       36.60    135.94 o 
 -17  13   1       68.12      350.31    193.46 o 
 -16  13   1      609.21      700.30    160.54 o 
 -15  13   1      641.80      517.71    172.54 o 
 -14  13   1       18.59       38.84     90.52 o 
 -13  13   1       66.29      -25.89     75.72 o 
 -12  13   1       50.49      -46.16     78.43 o 
 -11  13   1     5094.02     5107.25    267.11 o 
 -10  13   1        8.24       16.51     69.95 o 
  -9  13   1      250.63      238.29     86.82 o 
  -8  13   1      254.52      279.71     84.41 o 
  -7  13   1       39.91       15.09     58.69 o 
  -6  13   1        4.00       34.93     21.14 o 
  -5  13   1      147.68      163.31     33.49 o 
  -4  13   1       70.62       79.69     28.19 o 
  -3  13   1      229.17      177.39     34.36 o 
  -2  13   1     4600.38     4425.70    106.06 o 
  -1  13   1      363.18      334.10     40.41 o 
   0  13   1       37.37       -8.25     29.87 o 
   1  13   1      722.31      729.55     52.61 o 
   2  13   1      260.21      202.93     35.62 o 
   3  13   1     1174.60     1120.23     58.46 o 
   4  13   1     4716.41     4665.68     96.94 o 
   5  13   1      618.25      676.46     39.02 o 
   6  13   1      462.09      340.17     90.52 o 
   7  13   1     5033.56     4850.46    258.81 o 
   8  13   1     9261.69     8351.38    330.51 o 
   9  13   1     2687.00     2177.12    181.05 o 
  10  13   1      194.41       11.95    117.64 o 
  11  13   1      703.75      492.60    120.11 o 
  12  13   1      726.06      628.88    132.94 o 
  13  13   1      264.88       40.22    256.20 o 
  14  13   1     1044.17      842.93    219.60 o 
  15  13   1       26.36      -36.60    109.80 o 
  16  13   1        1.45       15.69    135.94 o 
 -17  14   1      133.98      274.08    127.51 o 
 -16  14   1      318.32      522.99    143.62 o 
 -15  14   1        0.76       47.98     93.79 o 
 -14  14   1      889.54      944.79    160.79 o 
 -13  14   1       48.09      -10.58     78.91 o 
 -12  14   1        1.58       29.43     78.91 o 
 -11  14   1     3246.84     2933.53    218.04 o 
 -10  14   1      385.21      342.33    104.16 o 
  -9  14   1      210.85      183.91    109.80 o 
  -8  14   1      243.09      138.56     81.34 o 
  -7  14   1     1361.56     1326.71     65.23 o 
  -6  14   1    13250.75    12766.89    287.78 o 
  -5  14   1      310.02      338.55     40.53 o 
  -4  14   1       85.14       71.19     32.41 o 
  -3  14   1      208.74      153.19     36.14 o 
  -2  14   1     6440.73     6355.22    133.76 o 
  -1  14   1     3767.16     3833.95    102.65 o 
   0  14   1      296.02      294.72     41.88 o 
   1  14   1     1412.22     1295.04     82.86 o 
   2  14   1       95.60       32.24     38.06 o 
   3  14   1     4190.57     4364.60     94.78 o 
   4  14   1      167.37      212.66     28.64 o 
   5  14   1       59.29       45.78     30.20 o 
   6  14   1      927.62      873.51    123.81 o 
   7  14   1        0.57       60.87     72.02 o 
   8  14   1     1116.37     1182.35    148.88 o 
   9  14   1     1511.19     1765.11    173.76 o 
  10  14   1       41.27       36.60     77.38 o 
  11  14   1        2.62      -43.44     88.88 o 
  12  14   1      466.16      558.60    127.51 o 
  13  14   1     5526.19     5850.29    319.40 o 
  14  14   1      780.75     1014.57    235.28 o 
  15  14   1      192.58      115.03    156.86 o 
  16  14   1       68.99       62.74    146.40 o 
 -16  15   1     2161.82     2269.17    239.97 o 
 -15  15   1      123.26       71.99    133.33 o 
 -14  15   1      455.12      660.53    142.91 o 
 -13  15   1      649.56      747.63    142.02 o 
 -12  15   1      369.71      467.71    120.50 o 
 -11  15   1     3868.37     3833.35    250.67 o 
 -10  15   1      392.44      340.13    104.93 o 
  -9  15   1      237.30      199.11     90.52 o 
  -8  15   1       54.59       77.03     48.80 o 
  -7  15   1     1149.98     1296.03     72.61 o 
  -6  15   1     7394.43     7132.76    130.94 o 
  -5  15   1      534.33      563.89     53.57 o 
  -4  15   1      481.95      522.40     48.11 o 
  -3  15   1     7535.50     7395.21    150.36 o 
  -2  15   1     2939.74     2888.58     92.32 o 
  -1  15   1     2415.27     2314.85     83.95 o 
   0  15   1        2.59        3.74     32.98 o 
   1  15   1      404.17      414.86     48.38 o 
   2  15   1     4031.11     4234.20    109.51 o 
   3  15   1        8.96       35.05     31.03 o 
   4  15   1    14025.36    13380.63    233.86 o 
   5  15   1      512.88      607.72     36.81 o 
   6  15   1      636.69      654.68    113.90 o 
   7  15   1      171.51      110.69     75.72 o 
   8  15   1      433.92      435.49    107.18 o 
   9  15   1     2137.76     2020.93    203.91 o 
  10  15   1      111.63       17.80    143.78 o 
  11  15   1      297.12      333.46    114.32 o 
  12  15   1      118.61       30.30     90.52 o 
  13  15   1      777.35      759.52    147.88 o 
  14  15   1       18.01      -78.76     86.82 o 
  15  15   1        3.58      -81.76     99.22 o 
 -15  16   1       50.39       18.63    101.62 o 
 -14  16   1       58.52       93.85    211.76 o 
 -13  16   1      132.35      203.44    100.42 o 
 -12  16   1        0.12      103.66    107.18 o 
 -11  16   1      173.35      151.63     97.50 o 
 -10  16   1        1.37      -27.99     46.03 o 
  -9  16   1      286.35      370.17     70.49 o 
  -8  16   1     1856.22     2061.82    248.13 o 
  -7  16   1     1375.39     1335.35    103.99 o 
  -6  16   1      681.93      805.98     76.57 o 
  -5  16   1     1058.46     1047.41     57.83 o 
  -4  16   1      338.68      404.06     45.21 o 
  -3  16   1       74.91       56.80     34.50 o 
  -2  16   1        4.14      -10.20     33.87 o 
  -1  16   1     4749.60     4680.05    120.06 o 
   0  16   1       52.02      -30.96     37.74 o 
   1  16   1      205.82      242.06     43.52 o 
   2  16   1      514.13      549.16     50.35 o 
   3  16   1      762.52      758.93     52.40 o 
   4  16   1     5177.99     5155.47    148.41 o 
   5  16   1      488.10      585.00     75.13 o 
   6  16   1        8.52       27.02     47.77 o 
   7  16   1       30.46      -61.09    138.56 o 
   8  16   1     1922.77     1699.18    177.00 o 
   9  16   1     2236.75     2378.26    211.76 o 
  10  16   1      385.40      319.74    109.02 o 
  11  16   1       35.21      123.02     93.79 o 
  12  16   1       42.47      -79.38     80.33 o 
  13  16   1        0.12      -19.45     94.11 o 
  14  16   1     2625.42     2553.72    258.81 o 
 -14  17   1      100.34       23.53    103.52 o 
 -13  17   1      810.19      764.58    158.85 o 
 -12  17   1       24.12      -15.69     81.34 o 
 -11  17   1     1736.19     1739.70    198.01 o 
 -10  17   1        0.50        7.41     90.68 o 
  -9  17   1       23.31       32.91     77.28 o 
  -8  17   1     3853.65     3630.74    165.50 o 
  -7  17   1       38.90       86.37     54.79 o 
  -6  17   1     1450.19     1478.59    110.31 o 
  -5  17   1      580.15      541.23     80.77 o 
  -4  17   1      494.46      495.26     58.45 o 
  -3  17   1     4628.79     4548.49    155.84 o 
  -2  17   1      315.33      325.44     52.81 o 
  -1  17   1     2128.02     2181.24     86.63 o 
   0  17   1       39.83       59.93     36.63 o 
   1  17   1        0.13      -37.56     37.56 o 
   2  17   1     3585.78     3509.00    103.91 o 
   3  17   1      412.31      367.53     76.98 o 
   4  17   1      914.25      855.07    126.37 o 
   5  17   1      124.08      235.06     95.78 o 
   6  17   1        4.42       49.21     54.80 o 
   7  17   1      867.45      983.92    100.65 o 
   8  17   1      243.86      267.06     69.18 o 
   9  17   1     1975.15     1882.94    318.94 o 
  10  17   1       18.23      142.82    154.24 o 
  11  17   1      115.57       73.59     99.62 o 
  12  17   1      857.43      952.37    240.51 o 
  13  17   1      288.79      223.81    121.84 o 
 -13  18   1     1918.40     2323.64    405.21 o 
 -12  18   1       22.54        8.45     86.35 o 
 -11  18   1      225.06      229.89    116.42 o 
 -10  18   1       21.11      138.56     99.82 o 
  -9  18   1       25.11      113.87     59.93 o 
  -8  18   1     2212.24     2154.46    136.96 o 
  -7  18   1     1520.72     1617.49    121.70 o 
  -6  18   1     3085.66     2982.70    154.24 o 
  -5  18   1      233.91      192.67     79.92 o 
  -4  18   1       41.57        4.04     88.45 o 
  -3  18   1      396.58      371.73     59.11 o 
  -2  18   1     1559.61     1550.63     96.11 o 
  -1  18   1     2331.93     2062.47    107.05 o 
   0  18   1      225.83      297.68     58.43 o 
   1  18   1      643.44      559.60     67.89 o 
   2  18   1       24.70       92.33     54.33 o 
   3  18   1      105.01      120.16     59.90 o 
   4  18   1      741.38      665.43     91.33 o 
   5  18   1      319.16      384.85     76.32 o 
   6  18   1     2194.86     2094.87    136.94 o 
   7  18   1     2452.01     2511.39    154.88 o 
   8  18   1      686.57      944.92    104.39 o 
   9  18   1     1281.39     1277.25    113.43 o 
  10  18   1        2.53      -65.53     82.63 o 
  11  18   1      127.09      115.98    101.22 o 
  12  18   1     1337.73     1519.70    204.97 o 
 -12  19   1       69.83       41.14     97.92 o 
 -11  19   1     3021.90     3280.72    263.86 o 
 -10  19   1      131.20      205.35    107.03 o 
  -9  19   1       10.73      -34.70     81.08 o 
  -8  19   1       11.20       38.53     57.04 o 
  -7  19   1        3.53      -15.55     48.73 o 
  -6  19   1      182.56      220.46     72.51 o 
  -5  19   1      633.59      586.33     98.76 o 
  -4  19   1        4.77        7.40     52.92 o 
  -3  19   1      264.66      407.93     78.97 o 
  -2  19   1        5.65      -44.80     44.80 o 
  -1  19   1     1145.82      932.13     83.35 o 
   0  19   1       42.99       49.03     55.69 o 
   1  19   1      502.50      433.74     75.93 o 
   2  19   1      206.35      296.93     72.21 o 
   3  19   1      656.12      757.26     97.02 o 
   4  19   1     3320.81     3787.61    271.63 o 
   5  19   1      656.97      700.26    151.67 o 
   6  19   1      792.14      786.13    100.41 o 
   7  19   1      515.37      494.07     88.01 o 
   8  19   1      216.77      155.47     68.60 o 
   9  19   1      268.50      150.83    107.90 o 
  10  19   1      115.81      242.28    175.16 o 
  11  19   1      294.46      294.83    123.48 o 
 -11  20   1       69.19      143.78    107.22 o 
 -10  20   1      407.18      535.24    136.20 o 
  -9  20   1        0.86      181.22    103.32 o 
  -8  20   1      264.39      210.82    103.32 o 
  -7  20   1        0.80       86.59     61.94 o 
  -6  20   1      319.53      413.81     84.86 o 
  -5  20   1      121.05      195.67     67.72 o 
  -4  20   1       14.51       55.50     55.40 o 
  -3  20   1     1133.27     1243.55    115.87 o 
  -2  20   1      258.39      264.09     90.07 o 
  -1  20   1     1856.04     1853.57    160.79 o 
   0  20   1      480.39      419.55    101.62 o 
   1  20   1      127.86       64.27     60.70 o 
   2  20   1       64.19       -3.47     59.00 o 
   3  20   1      135.15      162.04     93.65 o 
   4  20   1       13.50        7.61     61.04 o 
   5  20   1       10.98      -39.08     69.66 o 
   6  20   1      361.75      270.08     97.78 o 
   7  20   1       33.01       51.58     59.28 o 
   8  20   1       24.82       63.07     88.50 o 
   9  20   1     2643.19     2755.93    249.37 o 
  10  20   1        9.47      154.24     99.82 o 
  -9  21   1       22.06      100.39    104.57 o 
  -8  21   1      131.54      135.57    102.73 o 
  -7  21   1        6.98      143.84    130.71 o 
  -6  21   1      218.58      209.54     81.24 o 
  -5  21   1        0.11       -8.47    112.41 o 
  -4  21   1      291.47      365.90     94.22 o 
  -3  21   1      294.52      143.78     85.03 o 
  -2  21   1      267.82      289.18     95.91 o 
  -1  21   1      322.60      201.64     84.07 o 
   0  21   1       32.05      -10.84     75.72 o 
   1  21   1        2.89       78.17    130.71 o 
   2  21   1     1474.28     1541.61    158.46 o 
   3  21   1      663.21      651.04    111.63 o 
   4  21   1       21.33       76.57     65.79 o 
   5  21   1       53.99       62.04     64.73 o 
   6  21   1       53.72       21.48     81.47 o 
   7  21   1        6.89      -20.08     92.21 o 
   8  21   1      117.86       62.93    206.53 o 
  -7  22   1       41.61      -73.20    109.80 o 
  -6  22   1        4.31      -31.37    120.26 o 
  -5  22   1      502.01      436.93    104.16 o 
  -4  22   1      491.90      451.86    109.13 o 
  -3  22   1       28.89      -34.59     71.46 o 
  -2  22   1      294.57      366.40    162.08 o 
  -1  22   1       92.23      224.83     88.73 o 
   0  22   1       27.24      -23.67     69.95 o 
   1  22   1     1038.20     1229.11    151.58 o 
   2  22   1        1.94      -54.96    122.87 o 
   3  22   1      120.32      327.40    101.22 o 
   4  22   1      601.21      556.78    116.42 o 
   5  22   1        1.53      101.24     80.33 o 
   6  22   1        5.92       57.51    125.48 o 
  -4  23   1     1018.25     1249.64    172.54 o 
  -3  23   1      420.47      421.06    110.55 o 
  -2  23   1      508.89      694.98    230.05 o 
  -1  23   1      157.11       23.88    107.18 o 
   0  23   1      138.09      268.77     95.91 o 
   1  23   1      175.86      372.40    106.45 o 
   2  23   1      218.17      177.77    133.33 o 
   3  23   1     1878.57     2095.68    189.60 o 
 -21   0   2       24.89       73.20    104.57 o 
 -20   0   2        4.69       36.60     94.11 o 
 -19   0   2     2866.35     2274.41    271.88 o 
 -18   0   2      543.53      235.28    130.71 o 
 -17   0   2       40.79       20.91     94.11 o 
 -16   0   2      147.38      298.03    120.26 o 
 -15   0   2    18278.42    17024.06    711.08 o 
 -14   0   2     2408.78     2473.09    230.05 o 
 -13   0   2     2203.85     1861.35    193.46 o 
 -12   0   2      483.51      523.00     77.38 o 
 -11   0   2      388.40      458.36     72.02 o 
 -10   0   2      108.84       64.62     33.48 o 
  -9   0   2    13932.64    15327.57    315.23 o 
  -8   0   2     1937.27     1894.25     82.01 o 
  -7   0   2      823.04      769.52     43.06 o 
  -6   0   2        3.80       -1.29     21.22 o 
  -5   0   2    11646.33    11009.74    182.10 o 
  -4   0   2    76345.73    72082.16   2220.32 o 
  -2   0   2       23.94        1.74      4.68 o 
   1   0   2      252.14      214.37     36.60 o 
   2   0   2       11.09       41.43     23.82 o 
   3   0   2      366.67      309.15     43.91 o 
   4   0   2        0.36       20.36     36.60 o 
   5   0   2     2527.29     2563.87    125.48 o 
   6   0   2    12645.51    11966.63    252.18 o 
   7   0   2     3238.31     3476.47    121.89 o 
   8   0   2        1.87      -30.28     30.28 o 
   9   0   2      126.27       86.92     57.78 o 
  10   0   2     1920.46     2138.47    188.23 o 
  11   0   2    16819.58    18488.05    711.08 o 
  12   0   2        1.86      -62.74     62.74 o 
  13   0   2        1.80       67.97     94.11 o 
  14   0   2       73.30      -78.43     78.43 o 
  15   0   2      518.49      433.97    141.17 o 
  16   0   2     4144.01     3994.59    318.94 o 
  17   0   2      628.23      386.91    146.40 o 
  18   0   2        8.89      -73.20     99.34 o 
  19   0   2       33.62     -104.57    104.57 o 
 -21   1   2       60.00       50.03    112.41 o 
 -20   1   2      359.62      270.11     97.50 o 
 -19   1   2     4867.99     3854.37    229.99 o 
 -18   1   2      585.05      561.63    109.26 o 
 -17   1   2       32.66       -5.37     78.43 o 
 -16   1   2       58.63      100.55     71.46 o 
 -15   1   2      277.60      199.70     75.18 o 
 -14   1   2    13019.68    12959.72    404.72 o 
 -13   1   2      978.40     1192.10    116.42 o 
 -12   1   2      380.55      327.10     54.97 o 
 -11   1   2        2.79      -27.20     27.20 o 
 -10   1   2     4300.26     4383.82     97.42 o 
  -9   1   2      398.80      543.13     42.96 o 
  -8   1   2       45.97       63.09     19.46 o 
  -7   1   2        0.11        7.97     16.37 o 
  -6   1   2      310.93      302.76     23.12 o 
  -5   1   2      672.69      584.37     24.80 o 
  -4   1   2   192796.58   178003.50   3335.37 o 
  -3   1   2       16.28        4.06      6.02 o 
  -2   1   2       39.92        9.30      5.07 o 
  -1   1   2        9.04        5.81      2.70 o 
   1   1   2    32228.96    29884.04   1474.44 o 
   2   1   2      772.76      780.32     32.80 o 
   3   1   2        3.39       27.55     21.58 o 
   4   1   2      136.74      111.39     23.98 o 
   5   1   2      191.46      259.38     29.30 o 
   6   1   2    13139.00    14403.15    227.98 o 
   7   1   2      225.73      304.54     40.65 o 
   8   1   2       35.79      -20.63     22.74 o 
   9   1   2        2.02      -27.12     31.67 o 
  10   1   2       31.25       38.04     52.75 o 
  11   1   2     5762.51     5283.01    219.40 o 
  12   1   2      862.48      727.07    117.64 o 
  13   1   2       13.22      -54.90     55.46 o 
  14   1   2      433.17      412.46    154.24 o 
  15   1   2      390.17      269.28    256.20 o 
  16   1   2    19869.21    19535.53    582.22 o 
  17   1   2      822.76      729.06    127.98 o 
  18   1   2        2.61       94.11     81.34 o 
  19   1   2       22.85       37.24     81.04 o 
 -21   2   2        0.16       35.35     77.38 o 
 -20   2   2       14.01       92.93    107.18 o 
 -19   2   2     2767.91     2416.26    193.44 o 
 -18   2   2      450.34      553.16    109.13 o 
 -17   2   2      102.23        4.54     69.09 o 
 -16   2   2       21.16      115.83     71.46 o 
 -15   2   2      558.25      425.63     93.79 o 
 -14   2   2    11541.75    11359.37    370.44 o 
 -13   2   2     2420.68     2348.94    134.01 o 
 -12   2   2        2.49        0.00     35.75 o 
 -11   2   2       59.89       58.18     31.88 o 
 -10   2   2      766.36      728.75     40.82 o 
  -9   2   2     7680.02     7752.24    124.32 o 
  -8   2   2     1655.37     1704.66     50.02 o 
  -7   2   2        0.18      -15.50     16.48 o 
  -6   2   2       29.21       21.93     15.94 o 
  -5   2   2     2781.66     2716.20     51.91 o 
  -4   2   2    46409.54    45492.71    541.52 o 
  -3   2   2     2595.13     2451.74     55.73 o 
  -1   2   2        7.49       -2.29      5.33 o 
   0   2   2      313.54      236.16     40.88 o 
   1   2   2    18708.85    17904.67    420.35 o 
   2   2   2      223.03      260.26     18.84 o 
   3   2   2      102.35      102.16     24.86 o 
   4   2   2      135.10      144.06     24.18 o 
   5   2   2      476.88      473.07     40.51 o 
   6   2   2    51267.53    52010.81    700.36 o 
   7   2   2     1410.49     1536.13     63.16 o 
   8   2   2        0.08       -6.56     25.83 o 
   9   2   2       19.20        9.86     39.41 o 
  10   2   2       21.49      -34.33     41.44 o 
  11   2   2    13418.31    12533.57    379.46 o 
  12   2   2      271.78      313.54     75.72 o 
  13   2   2        1.65       52.29     63.99 o 
  14   2   2       14.34       -1.47     65.36 o 
  15   2   2       57.68       -1.74     65.32 o 
  16   2   2      574.02      581.90    111.63 o 
  17   2   2      383.90      273.38     87.84 o 
  18   2   2       82.32       68.22     77.38 o 
  19   2   2        2.45       75.81     76.59 o 
 -21   3   2        3.28       26.85     73.20 o 
 -20   3   2      230.09      334.05     99.34 o 
 -19   3   2      326.94      475.70    108.64 o 
 -18   3   2       98.84       97.38     73.67 o 
 -17   3   2        0.03       -0.77     61.56 o 
 -16   3   2        0.27      -36.11     58.81 o 
 -15   3   2       32.32       73.20     78.43 o 
 -14   3   2      287.13      229.81     77.38 o 
 -13   3   2      344.25      379.45     57.47 o 
 -12   3   2       29.88       22.23     33.56 o 
 -11   3   2       61.08       69.84     28.47 o 
 -10   3   2    10030.31    10064.18    165.50 o 
  -9   3   2    19562.67    19729.05    252.34 o 
  -8   3   2     1067.79     1104.73     47.35 o 
  -7   3   2      284.57      279.36     23.55 o 
  -6   3   2      137.96      143.16     22.21 o 
  -5   3   2     1900.53     1944.66     50.20 o 
  -4   3   2    94532.88    94711.45   1021.84 o 
  -3   3   2     4993.44     4996.68     66.86 o 
  -2   3   2      197.46      162.72     22.21 o 
  -1   3   2      392.30      325.89     19.94 o 
   0   3   2      512.38      397.58     31.35 o 
   1   3   2      498.60      371.39     39.24 o 
   2   3   2     3563.58     3609.86    118.48 o 
   3   3   2      254.21      233.43     19.66 o 
   4   3   2      164.85      163.21     21.74 o 
   5   3   2       47.71       56.18     21.04 o 
   6   3   2      415.09      723.26     41.09 o 
   7   3   2      309.38      238.59     33.93 o 
   8   3   2      155.49      150.27     37.11 o 
   9   3   2       11.30      -30.55     30.55 o 
  10   3   2     1671.92     1670.62     94.34 o 
  11   3   2    25411.81    24190.64    619.93 o 
  12   3   2     2988.92     3148.85    168.15 o 
  13   3   2        7.85        1.86     57.51 o 
  14   3   2        9.01       77.68     62.74 o 
  15   3   2     2431.12     2254.83    164.56 o 
  16   3   2     1557.50     1614.22    155.78 o 
  17   3   2        2.03      -60.25     60.25 o 
  18   3   2        5.54       72.93     68.67 o 
  19   3   2      137.90      199.73     88.93 o 
 -21   4   2        8.17      168.03     77.38 o 
 -20   4   2       15.59      115.81    138.56 o 
 -19   4   2     1067.49     1212.18    147.86 o 
 -18   4   2     2982.39     3294.95    204.58 o 
 -17   4   2      164.02      184.39     80.21 o 
 -16   4   2      164.63      185.55     99.34 o 
 -15   4   2     1808.03     1633.53    138.03 o 
 -14   4   2     1547.73     1428.80    124.33 o 
 -13   4   2       22.74        5.19     34.54 o 
 -12   4   2      141.14      132.98     40.85 o 
 -11   4   2       12.62       -5.46     25.08 o 
 -10   4   2      429.01      474.77     39.61 o 
  -9   4   2     2457.72     2143.11     58.79 o 
  -8   4   2        8.43       -9.95     20.46 o 
  -7   4   2     1097.24     1016.22     51.72 o 
  -6   4   2       54.13       26.77     18.49 o 
  -5   4   2    10492.96    10041.48    134.41 o 
  -4   4   2       25.77      -14.53     14.53 o 
  -3   4   2     4224.69     4046.24     60.56 o 
  -2   4   2      196.67      148.53     16.90 o 
  -1   4   2        0.12       -6.97     13.81 o 
   0   4   2    11231.39    11038.54    162.75 o 
   1   4   2    71404.97    73882.62    961.21 o 
   2   4   2     1434.32     1397.22     60.18 o 
   3   4   2      257.22      237.32     34.15 o 
   4   4   2      121.57      133.20     18.87 o 
   5   4   2     2079.10     1983.99     58.43 o 
   6   4   2     6583.84     5215.83    133.67 o 
   7   4   2      593.45      633.50     42.53 o 
   8   4   2       39.08      -30.77     30.77 o 
   9   4   2       10.29      -17.70     34.21 o 
  10   4   2       43.26       50.13     42.28 o 
  11   4   2     6222.44     6314.48    236.16 o 
  12   4   2     1689.09     1798.11    132.50 o 
  13   4   2      103.89       60.50     62.74 o 
  14   4   2       28.25       75.97     67.97 o 
  15   4   2      446.41      596.05    101.75 o 
  16   4   2       62.33       43.32     62.74 o 
  17   4   2      347.23      268.04     89.17 o 
  18   4   2        0.02       42.10     69.95 o 
  19   4   2        3.97       52.04     77.89 o 
 -21   5   2       11.89      122.44     86.27 o 
 -20   5   2      258.59      313.38     88.68 o 
 -19   5   2     2970.12     2639.41    269.27 o 
 -18   5   2     2486.54     2438.33    175.05 o 
 -17   5   2      323.22      390.77    154.24 o 
 -16   5   2       10.90       57.81     58.52 o 
 -15   5   2     1834.01     1708.14    137.35 o 
 -14   5   2      324.87      384.21     59.97 o 
 -13   5   2       82.46       53.08     36.76 o 
 -12   5   2       75.45        9.24     31.96 o 
 -11   5   2      172.55      155.46     33.60 o 
 -10   5   2      103.05      106.84     27.08 o 
  -9   5   2       43.29      -20.49     23.17 o 
  -8   5   2       28.16       11.10     20.93 o 
  -7   5   2       88.69      103.47     22.38 o 
  -6   5   2      285.38      339.11     23.72 o 
  -5   5   2     1849.06     1854.91     45.17 o 
  -4   5   2    28699.58    29478.50    340.30 o 
  -3   5   2     5803.36     5719.88     84.28 o 
  -2   5   2      344.37      294.68     23.23 o 
  -1   5   2      336.84      309.70     22.82 o 
   0   5   2     2229.36     2145.11     67.42 o 
   1   5   2        0.78       -1.64     11.01 o 
   2   5   2        8.79       46.05     26.14 o 
   3   5   2      399.36      400.68     47.75 o 
   4   5   2        9.78      -25.87     25.87 o 
   5   5   2       58.63       48.77     17.63 o 
   6   5   2    10793.99    11164.45    170.35 o 
   7   5   2      383.98      341.73     42.16 o 
   8   5   2      316.95      287.33     38.22 o 
   9   5   2      409.51      359.94     49.68 o 
  10   5   2      245.43      267.20     49.95 o 
  11   5   2        1.70       13.36     73.20 o 
  12   5   2        4.63       55.15     53.05 o 
  13   5   2        0.11       60.37     60.25 o 
  14   5   2       25.64      111.11     63.82 o 
  15   5   2      680.81      747.98    110.04 o 
  16   5   2     3067.21     3231.66    250.97 o 
  17   5   2       21.06      177.77     76.38 o 
  18   5   2       37.70      -38.54     99.34 o 
  19   5   2        2.17      235.49    104.57 o 
 -21   6   2       70.29      115.03    120.26 o 
 -20   6   2       30.79      118.51    128.10 o 
 -19   6   2      313.26      485.95    101.48 o 
 -18   6   2        6.18      -27.57     56.99 o 
 -17   6   2      172.99      159.02     70.46 o 
 -16   6   2       52.84       20.30     57.79 o 
 -15   6   2      163.25      149.93     66.54 o 
 -14   6   2     4397.51     4154.17    168.32 o 
 -13   6   2      562.34      583.15     55.19 o 
 -12   6   2       17.63      -31.05     31.05 o 
 -11   6   2       38.72       52.46     28.77 o 
 -10   6   2      408.40      474.31     44.77 o 
  -9   6   2      612.04      846.57     48.48 o 
  -8   6   2       42.80        4.53     18.57 o 
  -7   6   2      161.77      175.66     21.27 o 
  -6   6   2       21.72        7.80     16.88 o 
  -5   6   2       71.91       77.60     18.54 o 
  -4   6   2    14462.89    14996.53    189.54 o 
  -3   6   2     6065.07     6467.99     95.05 o 
  -2   6   2      167.94      133.91     21.16 o 
  -1   6   2       43.55       43.66     18.71 o 
   0   6   2     1031.86     1037.12     37.45 o 
   1   6   2     1021.38     1172.72     42.66 o 
   2   6   2     5090.08     5213.40     94.00 o 
   3   6   2        0.44       10.54     26.80 o 
   4   6   2        0.25       10.28     28.19 o 
   5   6   2       23.62       -8.90     28.88 o 
   6   6   2      152.74       64.16     19.15 o 
   7   6   2     1175.89     1220.61     53.10 o 
   8   6   2      200.67      201.04     40.00 o 
   9   6   2        2.66      -30.14     30.94 o 
  10   6   2      625.28      656.66     60.59 o 
  11   6   2     6667.97     6413.67    180.23 o 
  12   6   2     2332.85     2122.06    149.01 o 
  13   6   2        4.17       30.33     52.20 o 
  14   6   2       70.46       96.01     54.48 o 
  15   6   2       24.31        7.84     53.80 o 
  16   6   2     5642.39     4868.37    405.21 o 
  17   6   2      342.44      259.85     79.96 o 
  18   6   2        1.02      -47.06    104.57 o 
  19   6   2       24.64      -20.91    125.48 o 
 -20   7   2       98.94      319.13    287.57 o 
 -19   7   2     3319.24     3424.71    203.48 o 
 -18   7   2     1922.95     2352.12    167.85 o 
 -17   7   2      528.80      479.16     90.13 o 
 -16   7   2       89.24      157.90     69.61 o 
 -15   7   2      652.44      774.06     84.81 o 
 -14   7   2     1036.03     1064.14    116.26 o 
 -13   7   2        3.05       26.14     36.18 o 
 -12   7   2        0.30      -27.08     27.08 o 
 -11   7   2      192.34      185.12     39.08 o 
 -10   7   2      695.04      801.42     45.04 o 
  -9   7   2     2006.82     2176.81    116.77 o 
  -8   7   2     1437.56     1534.14     50.61 o 
  -7   7   2      358.38      386.04     33.52 o 
  -6   7   2      661.88      637.05     38.17 o 
  -5   7   2      642.54      585.93     32.04 o 
  -4   7   2    21102.39    21731.67    263.92 o 
  -3   7   2     5614.45     5631.71     89.64 o 
  -2   7   2      599.78      569.23     31.40 o 
  -1   7   2      659.74      644.61     32.15 o 
   0   7   2      512.90      575.23     43.65 o 
   1   7   2      992.41     1262.72     65.62 o 
   2   7   2      873.23      868.79     32.29 o 
   3   7   2       47.80       43.42     29.48 o 
   4   7   2        0.15       -6.90     28.62 o 
   5   7   2       68.57      112.82     37.10 o 
   6   7   2    10246.08    11467.37    280.31 o 
   7   7   2       55.35       91.83     58.81 o 
   8   7   2        5.67      -25.66     25.66 o 
   9   7   2       42.57       25.55     29.97 o 
  10   7   2      107.58       54.30     36.03 o 
  11   7   2     3006.94     2862.98    110.80 o 
  12   7   2      884.07      986.97     88.85 o 
  13   7   2        1.50        2.52     42.91 o 
  14   7   2       22.58       69.93     53.80 o 
  15   7   2      473.26      406.21    172.54 o 
  16   7   2     1714.06     1829.14    139.91 o 
  17   7   2      203.71      201.49    130.71 o 
  18   7   2        3.72      -57.51    120.26 o 
 -20   8   2       29.70      345.08    125.48 o 
 -19   8   2      274.50      270.02    196.07 o 
 -18   8   2      180.47      258.12     76.68 o 
 -17   8   2      210.53      281.30     79.17 o 
 -16   8   2      100.65       28.20     65.36 o 
 -15   8   2      109.64      134.63     53.83 o 
 -14   8   2      375.90      514.24     75.47 o 
 -13   8   2        3.21      -26.02     26.02 o 
 -12   8   2        6.81       11.94     28.06 o 
 -11   8   2      177.99      142.93     30.69 o 
 -10   8   2       73.59      110.67     27.87 o 
  -9   8   2     5946.32     6025.44    119.45 o 
  -8   8   2     5859.25     5957.58    109.54 o 
  -7   8   2      349.01      384.20     33.84 o 
  -6   8   2       81.88       66.99     24.59 o 
  -5   8   2     1176.22     1210.95     54.46 o 
  -4   8   2      528.07      664.33     31.30 o 
  -3   8   2     5113.56     5473.34     99.07 o 
  -2   8   2       68.45      104.25     23.85 o 
  -1   8   2       26.55       22.75     21.36 o 
   0   8   2    13055.76    13912.08    195.72 o 
   1   8   2    34512.85    38620.34    524.82 o 
   2   8   2     9044.10     9553.11    164.82 o 
   3   8   2      113.45       39.65     32.72 o 
   4   8   2        6.96        2.31     39.91 o 
   5   8   2        0.41      -14.74     47.84 o 
   6   8   2     9432.03    10126.48    265.22 o 
   7   8   2    16401.45    15484.34    439.21 o 
   8   8   2       47.89       84.82     66.24 o 
   9   8   2      167.27      173.37     27.68 o 
  10   8   2     3762.27     3511.50    138.76 o 
  11   8   2     1423.54     1256.39     78.51 o 
  12   8   2        1.44      -12.44     36.77 o 
  13   8   2        6.18       67.97     46.77 o 
  14   8   2       68.27      191.61     91.50 o 
  15   8   2      108.24       63.06    112.41 o 
  16   8   2      434.22      611.26    230.05 o 
  17   8   2      132.16      405.28    177.77 o 
  18   8   2       12.47      -41.83    130.71 o 
 -20   9   2      291.19      371.22    188.23 o 
 -19   9   2     1524.70     1788.35    140.75 o 
 -18   9   2      572.86      827.30    180.38 o 
 -17   9   2       31.84      128.10     73.20 o 
 -16   9   2        3.47       22.32     50.08 o 
 -15   9   2      159.23       83.78     86.24 o 
 -14   9   2     2610.94     2671.41    108.72 o 
 -13   9   2      188.63      153.23     41.22 o 
 -12   9   2       30.23       23.88     29.58 o 
 -11   9   2      204.77      221.23     36.76 o 
 -10   9   2     1098.13     1038.41     49.36 o 
  -9   9   2     1670.04     1740.65     81.00 o 
  -8   9   2     3188.52     3078.07     89.54 o 
  -7   9   2        0.29        6.04     26.75 o 
  -6   9   2       21.36        3.74     23.92 o 
  -5   9   2     5719.42     5934.40    107.22 o 
  -4   9   2    25065.74    26898.64    322.34 o 
  -3   9   2       33.32       51.93     23.85 o 
  -2   9   2        0.65        7.04     21.56 o 
  -1   9   2      117.35      186.62     28.84 o 
   0   9   2      973.80     1120.07     57.29 o 
   1   9   2    15036.31    17337.22    240.45 o 
   2   9   2     7509.90     7955.59    148.25 o 
   3   9   2      129.87      138.58     16.20 o 
   4   9   2      127.82       93.77     46.53 o 
   5   9   2      122.41       90.69     49.58 o 
   6   9   2     3566.18     4014.72    253.58 o 
   7   9   2     1104.76      967.59    264.04 o 
   8   9   2        3.11       -7.52     58.81 o 
   9   9   2       87.67       71.00    120.26 o 
  10   9   2     1089.25     1197.86    149.01 o 
  11   9   2        1.99        2.61     73.94 o 
  12   9   2       36.91       71.84     49.61 o 
  13   9   2        1.94       40.21     44.44 o 
  14   9   2      121.53      153.32     49.03 o 
  15   9   2      440.45      593.79     78.43 o 
  16   9   2     1236.70     1540.60    110.32 o 
  17   9   2      635.37      470.57    198.68 o 
  18   9   2       56.26       26.14    135.94 o 
 -19  10   2       13.89      292.80    183.00 o 
 -18  10   2        8.86      130.15     83.66 o 
 -17  10   2      288.54      324.30     88.88 o 
 -16  10   2       36.90      -19.22     62.45 o 
 -15  10   2      134.23      150.47     64.36 o 
 -14  10   2     2109.41     2174.13    114.74 o 
 -13  10   2     2186.06     2213.44    102.13 o 
 -12  10   2       69.64       38.79     34.20 o 
 -11  10   2       48.87        1.20     42.23 o 
 -10  10   2       18.30       67.73     43.77 o 
  -9  10   2     2883.04     2532.81     83.03 o 
  -8  10   2      284.94      302.06     36.84 o 
  -7  10   2      911.12      939.89     96.08 o 
  -6  10   2      291.27      331.06     36.34 o 
  -5  10   2       77.53       79.08     21.61 o 
  -4  10   2    18505.48    20537.79    259.65 o 
  -3  10   2      104.62      159.94     29.10 o 
  -2  10   2      261.28      247.40     31.66 o 
  -1  10   2        4.50       11.18     23.98 o 
   0  10   2     1725.38     1554.61     63.91 o 
   1  10   2        5.43       13.28     22.71 o 
   2  10   2      667.38      660.11     43.13 o 
   3  10   2      113.76      114.20     19.01 o 
   4  10   2      419.85      470.59     70.14 o 
   5  10   2     1974.81     1977.80    168.50 o 
   6  10   2      412.38      483.08    180.38 o 
   7  10   2     1608.19     1482.81    206.53 o 
   8  10   2        1.07      -36.60     62.53 o 
   9  10   2      210.93      213.23     84.07 o 
  10  10   2     4264.21     4055.85    226.81 o 
  11  10   2    18385.69    18400.94    557.35 o 
  12  10   2        2.25      -60.25     60.25 o 
  13  10   2      309.12      250.97    141.17 o 
  14  10   2       11.24      -57.51    104.57 o 
  15  10   2      187.07      -52.29    109.80 o 
  16  10   2      375.96      470.57    193.46 o 
  17  10   2        0.17       99.34    141.17 o 
 -19  11   2      473.58      481.02    203.91 o 
 -18  11   2       41.54       62.74    146.40 o 
 -17  11   2        3.42      -44.66    214.37 o 
 -16  11   2       69.80       23.25     50.76 o 
 -15  11   2       82.91      151.32     67.85 o 
 -14  11   2        5.62      -41.60     41.60 o 
 -13  11   2       19.49       91.18     75.72 o 
 -12  11   2      506.33      490.82     96.79 o 
 -11  11   2        1.56      -25.63     29.43 o 
 -10  11   2       30.06       42.76     27.97 o 
  -9  11   2      617.12      701.71     47.17 o 
  -8  11   2     3455.94     3604.00    100.59 o 
  -7  11   2       45.82       21.41     27.10 o 
  -6  11   2        0.90      -23.02     23.02 o 
  -5  11   2      838.50      750.67     41.95 o 
  -4  11   2    22011.56    21907.69    278.96 o 
  -3  11   2     1945.99     1929.53     64.87 o 
  -2  11   2       57.90       82.39     27.85 o 
  -1  11   2      697.15      715.32     44.63 o 
   0  11   2      125.32      189.11     30.49 o 
   1  11   2      380.19      446.89     36.61 o 
   2  11   2      408.73      501.47     45.93 o 
   3  11   2       15.62       -5.69     20.92 o 
   4  11   2      252.97      319.10     66.15 o 
   5  11   2     1755.57     1585.27    132.94 o 
   6  11   2      333.30      221.59     77.38 o 
   7  11   2        0.34       -3.59     56.10 o 
   8  11   2      285.79      369.07     93.79 o 
   9  11   2       60.67      -62.53     62.53 o 
  10  11   2      257.00      212.19     88.88 o 
  11  11   2      834.15      868.29    282.34 o 
  12  11   2     1279.90     1334.62    163.00 o 
  13  11   2        0.12      -73.20    115.03 o 
  14  11   2      137.69       99.34    130.71 o 
  15  11   2      125.35      230.05    156.86 o 
  16  11   2     1281.37     1077.08    256.20 o 
  17  11   2     2064.83     2399.89    366.00 o 
 -18  12   2        5.07        5.23    141.17 o 
 -17  12   2       31.62       -4.48     87.84 o 
 -16  12   2        8.26      -73.67     73.67 o 
 -15  12   2      190.35      137.17     93.79 o 
 -14  12   2      390.01      138.97     91.54 o 
 -13  12   2       59.43      -60.25     60.25 o 
 -12  12   2     1151.07     1409.65    156.31 o 
 -11  12   2      166.63      147.18     31.60 o 
 -10  12   2     3898.17     3655.54    110.18 o 
  -9  12   2     5565.77     5561.59    132.81 o 
  -8  12   2     1864.18     1808.59     80.00 o 
  -7  12   2       74.38       58.53     32.05 o 
  -6  12   2      556.43      579.22     31.48 o 
  -5  12   2       37.94       63.91     25.68 o 
  -4  12   2     3956.48     3968.87     86.88 o 
  -3  12   2     1043.09      996.00     51.65 o 
  -2  12   2        4.92        0.60     28.03 o 
  -1  12   2      314.99      348.32     39.17 o 
   0  12   2     7920.85     7885.76    145.75 o 
   1  12   2     4594.96     4395.05    100.05 o 
   2  12   2     1904.72     1952.03    156.97 o 
   3  12   2      457.77      496.43     34.32 o 
   4  12   2      170.78      211.39     21.77 o 
   5  12   2     4839.33     4610.29    214.34 o 
   6  12   2    14500.96    14440.13    611.74 o 
   7  12   2       62.02       91.30    164.70 o 
   8  12   2       11.51        0.00     70.25 o 
   9  12   2      165.16        8.45     72.02 o 
  10  12   2     3031.84     2972.64    211.98 o 
  11  12   2      639.04      675.62    126.55 o 
  12  12   2     1325.32     1446.65    169.95 o 
  13  12   2       95.12      115.03    130.71 o 
  14  12   2       22.06       52.29    130.71 o 
  15  12   2      156.32      172.54    146.40 o 
  16  12   2      962.93     1521.50    308.48 o 
 -18  13   2      128.11      -47.06    135.94 o 
 -17  13   2      147.43      131.83    111.63 o 
 -16  13   2        1.23      -91.50     91.50 o 
 -15  13   2      317.66      129.55    156.86 o 
 -14  13   2     1386.76     1614.13    184.41 o 
 -13  13   2        3.24      -13.44     75.81 o 
 -12  13   2        0.49       64.98     77.38 o 
 -11  13   2      406.67      387.28    102.73 o 
 -10  13   2      629.58      557.59    109.02 o 
  -9  13   2     3786.38     3665.49    101.45 o 
  -8  13   2      356.05      369.98     55.09 o 
  -7  13   2      161.42      198.87     40.80 o 
  -6  13   2      541.68      597.74     43.82 o 
  -5  13   2      905.75      936.69     46.48 o 
  -4  13   2     2070.74     2047.07     67.16 o 
  -3  13   2     7762.05     7683.55    146.76 o 
  -2  13   2      393.50      439.71     51.05 o 
  -1  13   2      783.73      710.54     50.24 o 
   0  13   2      443.90      498.52     45.31 o 
   1  13   2     6755.45     6560.83    132.27 o 
   2  13   2      201.77      230.86     35.17 o 
   3  13   2      578.86      503.92     35.19 o 
   4  13   2     1289.12     1279.37     45.00 o 
   5  13   2      369.41      452.18     94.22 o 
   6  13   2      344.66      451.84     96.13 o 
   7  13   2       99.80      187.23     86.82 o 
   8  13   2        0.21      123.42     79.42 o 
   9  13   2       50.77      138.21     84.79 o 
  10  13   2       32.93       85.66     85.42 o 
  11  13   2     4410.04     4270.94    253.07 o 
  12  13   2     2229.71     1911.20    556.84 o 
  13  13   2       21.96      -34.55     84.79 o 
  14  13   2      275.50      224.83    162.08 o 
  15  13   2     2087.66     2295.32    350.31 o 
  16  13   2     1668.43     1605.16    308.48 o 
 -17  14   2      360.69      271.24    151.63 o 
 -16  14   2        2.26       86.22     97.50 o 
 -15  14   2     5219.07     4651.07    520.24 o 
 -14  14   2     1580.75     1463.06    184.49 o 
 -13  14   2      263.98      221.40    107.03 o 
 -12  14   2     1009.04     1031.23    154.09 o 
 -11  14   2      209.55      108.87     83.12 o 
 -10  14   2       85.32       28.76     73.94 o 
  -9  14   2       15.15      -29.19     29.19 o 
  -8  14   2      225.62      274.24     47.76 o 
  -7  14   2     1392.06     1495.46     63.47 o 
  -6  14   2      274.68      305.88     31.18 o 
  -5  14   2      663.27      625.60     47.77 o 
  -4  14   2       37.27       12.81     32.37 o 
  -3  14   2       13.36       23.65     32.43 o 
  -2  14   2       11.80        5.33     33.14 o 
  -1  14   2      175.04      213.50     39.20 o 
   0  14   2     6754.90     6878.44    141.09 o 
   1  14   2      734.06      683.85     50.80 o 
   2  14   2     1471.62     1453.28     63.01 o 
   3  14   2      426.05      427.80     39.79 o 
   4  14   2       25.54       24.98     21.49 o 
   5  14   2      272.67      139.43     77.38 o 
   6  14   2     7055.16     6320.90    342.47 o 
   7  14   2     2589.54     2787.49    195.84 o 
   8  14   2      229.20       91.20     79.42 o 
   9  14   2      358.74      513.45    116.42 o 
  10  14   2     2937.35     3194.22    230.52 o 
  11  14   2      270.21      314.86    108.64 o 
  12  14   2     2182.48     2087.76    208.27 o 
  13  14   2        1.34       -4.60     94.11 o 
  14  14   2       89.82      203.91    162.08 o 
  15  14   2      334.83      308.48    183.00 o 
 -16  15   2       71.49       72.28    159.47 o 
 -15  15   2      250.15      579.39    140.49 o 
 -14  15   2      911.45     1063.61    168.19 o 
 -13  15   2       16.46      -73.94     73.94 o 
 -12  15   2      217.01      152.27     96.73 o 
 -11  15   2      470.45      327.93    105.32 o 
 -10  15   2     2040.11     2021.63    120.09 o 
  -9  15   2      527.89      546.61     72.55 o 
  -8  15   2       13.14       -9.67     33.55 o 
  -7  15   2      273.75      318.54     49.61 o 
  -6  15   2     1617.11     1563.49     86.22 o 
  -5  15   2      411.61      379.11     42.69 o 
  -4  15   2     6862.47     6593.30    139.27 o 
  -3  15   2      452.43      407.43     48.25 o 
  -2  15   2     1161.60     1250.06     65.94 o 
  -1  15   2      626.97      587.58     51.78 o 
   0  15   2      278.08      241.84     43.39 o 
   1  15   2     9331.52     9712.37    178.68 o 
   2  15   2      498.00      399.60     50.66 o 
   3  15   2       67.44       72.35     51.85 o 
   4  15   2     3594.46     3450.62     83.12 o 
   5  15   2     3652.97     3761.36    212.56 o 
   6  15   2      588.69      752.67    123.81 o 
   7  15   2      411.37      409.79    135.94 o 
   8  15   2       21.13      -99.34     99.34 o 
   9  15   2      582.88      528.89    121.33 o 
  10  15   2      567.34      729.11    136.64 o 
  11  15   2      389.41      444.97    119.77 o 
  12  15   2     1826.83     1644.48    197.15 o 
  13  15   2        3.38       65.56     95.27 o 
  14  15   2       10.14     -115.03    115.03 o 
 -16  16   2       23.19       52.29     97.99 o 
 -15  16   2      169.34      417.85    132.48 o 
 -14  16   2      409.44      517.00    136.84 o 
 -13  16   2       12.40      -13.18     88.50 o 
 -12  16   2       52.62       82.16     90.52 o 
 -11  16   2      153.28      209.18     59.15 o 
 -10  16   2      370.41      329.90     65.51 o 
  -9  16   2     1331.89     1431.50    108.13 o 
  -8  16   2       11.28       22.45     45.80 o 
  -7  16   2      391.02      307.90     63.42 o 
  -6  16   2      326.86      374.34     43.61 o 
  -5  16   2     2348.78     2345.41     83.16 o 
  -4  16   2      304.35      295.83     43.58 o 
  -3  16   2      672.26      683.74     56.35 o 
  -2  16   2        2.86       20.63     33.72 o 
  -1  16   2     1558.56     1638.32     75.72 o 
   0  16   2      692.45      567.38     53.30 o 
   1  16   2     1544.11     1735.65     75.58 o 
   2  16   2      499.06      598.38     63.95 o 
   3  16   2     1040.28      992.64     71.42 o 
   4  16   2      117.99      184.77     36.38 o 
   5  16   2      897.10      762.44     88.01 o 
   6  16   2     1421.57     1534.97    160.79 o 
   7  16   2       37.97       50.79     77.38 o 
   8  16   2      460.14      385.86    110.18 o 
   9  16   2       34.59      -14.99     82.63 o 
  10  16   2     1306.38     1359.10    180.75 o 
  11  16   2     1468.83     1697.53    199.23 o 
  12  16   2      435.94      377.78    175.16 o 
  13  16   2      262.63      155.61    115.36 o 
  14  16   2      779.35     1087.53    277.11 o 
 -15  17   2       29.84      -86.95     99.62 o 
 -14  17   2      146.64      226.68    169.93 o 
 -13  17   2       68.71      -53.62    120.26 o 
 -12  17   2        3.79      -74.47     75.72 o 
 -11  17   2        1.08       67.53     85.42 o 
 -10  17   2       42.23       86.18     53.17 o 
  -9  17   2      660.82      637.43     84.66 o 
  -8  17   2     1572.85     1678.33    116.77 o 
  -7  17   2       17.75        1.13     48.75 o 
  -6  17   2      472.74      464.20     73.28 o 
  -5  17   2     1797.21     1738.92     94.11 o 
  -4  17   2     4558.36     4392.82    131.65 o 
  -3  17   2       31.21       29.56     57.86 o 
  -2  17   2      488.86      442.27     51.69 o 
  -1  17   2      142.28      124.04     40.21 o 
   0  17   2        3.11       64.46     37.03 o 
   1  17   2     1717.72     1717.20     77.42 o 
   2  17   2       39.48        4.63     33.90 o 
   3  17   2        0.75        2.59     51.15 o 
   4  17   2        3.95       41.00     52.07 o 
   5  17   2       38.64       50.54     58.33 o 
   6  17   2     2417.67     2495.64    146.02 o 
   7  17   2      103.55      100.25     84.07 o 
   8  17   2      110.87       32.42     94.11 o 
   9  17   2      882.66      770.76    147.75 o 
  10  17   2       17.90      -84.37    120.26 o 
  11  17   2     1143.35     1174.85    258.81 o 
  12  17   2      117.56      116.52    117.64 o 
  13  17   2       76.85       94.20    112.35 o 
 -14  18   2     1056.76      798.11    201.30 o 
 -13  18   2      177.82      187.65    116.42 o 
 -12  18   2       73.85      157.65    149.01 o 
 -11  18   2       57.19      132.42     95.91 o 
 -10  18   2       10.67      -44.82     77.38 o 
  -9  18   2     2001.52     2420.34    146.54 o 
  -8  18   2     2512.74     2299.48    138.00 o 
  -7  18   2        9.72      106.04     55.08 o 
  -6  18   2       66.52       29.56     74.75 o 
  -5  18   2        8.35       -4.90     48.75 o 
  -4  18   2       13.39        6.70     47.98 o 
  -3  18   2        0.07       29.92     44.33 o 
  -2  18   2      815.82      721.97     74.47 o 
  -1  18   2      221.29      204.20     53.35 o 
   0  18   2     2099.05     1987.77    107.65 o 
   1  18   2       39.45      -16.78     38.96 o 
   2  18   2     1246.74     1084.94    105.34 o 
   3  18   2      118.05      183.20     99.77 o 
   4  18   2      734.97      680.97     92.29 o 
   5  18   2     4710.92     4627.49    194.61 o 
   6  18   2     3954.11     4225.21    185.19 o 
   7  18   2      246.78      285.17     73.43 o 
   8  18   2      694.28      739.87    130.01 o 
   9  18   2       36.97       97.39     94.22 o 
  10  18   2      160.84      172.81    250.97 o 
  11  18   2     1260.40     1514.80    449.65 o 
  12  18   2       53.77      -29.66     95.91 o 
 -13  19   2        9.98        4.74     97.92 o 
 -12  19   2      671.68      671.12    147.33 o 
 -11  19   2      306.04      319.27    115.36 o 
 -10  19   2      571.97      625.08    136.79 o 
  -9  19   2       87.55        7.32     86.27 o 
  -8  19   2      656.42      590.50     97.28 o 
  -7  19   2       93.13      148.49     59.64 o 
  -6  19   2       35.80       28.85     63.49 o 
  -5  19   2      582.43      603.46     86.94 o 
  -4  19   2      968.23     1264.67    111.22 o 
  -3  19   2     1898.28     1831.83    128.16 o 
  -2  19   2      201.05      144.09     61.17 o 
  -1  19   2      292.54      272.36     60.37 o 
   0  19   2      326.64      366.05     99.81 o 
   1  19   2     1497.19     1735.67    126.71 o 
   2  19   2        7.65      -25.92     52.63 o 
   3  19   2      982.27      888.35    103.69 o 
   4  19   2      101.51       44.82     62.11 o 
   5  19   2     2387.01     2506.90    152.56 o 
   6  19   2      194.75      383.12     81.08 o 
   7  19   2       93.06      110.50     63.12 o 
   8  19   2       23.45      -47.36     55.58 o 
   9  19   2      273.05      272.81    113.90 o 
  10  19   2      573.27      635.24    232.67 o 
  11  19   2      555.90      592.72    147.75 o 
 -11  20   2      671.92      710.02    148.88 o 
 -10  20   2      362.35      434.19    127.19 o 
  -9  20   2      735.77      796.48    151.45 o 
  -8  20   2     1195.68     1292.48    170.07 o 
  -7  20   2        9.55       -0.57     53.37 o 
  -6  20   2       98.05       54.09     58.43 o 
  -5  20   2       20.10      -24.33     62.05 o 
  -4  20   2       71.87       45.38     58.14 o 
  -3  20   2       19.35      196.86     79.42 o 
  -2  20   2      134.53       88.12     75.18 o 
  -1  20   2      591.68      604.74    128.10 o 
   0  20   2     1175.57      938.06    282.34 o 
   1  20   2     2235.05     2268.20    146.51 o 
   2  20   2     1594.92     1511.95    126.71 o 
   3  20   2       11.83       24.40     59.90 o 
   4  20   2      218.92      142.34     70.71 o 
   5  20   2      591.98      800.40    103.43 o 
   6  20   2      225.38      249.38     75.25 o 
   7  20   2      260.80      467.21     96.92 o 
   8  20   2      527.33      362.90    216.98 o 
   9  20   2      139.40      319.55    209.14 o 
 -10  21   2        4.66      -17.99    122.87 o 
  -9  21   2      276.48      438.58    125.05 o 
  -8  21   2        1.35      116.61     97.50 o 
  -7  21   2      393.42      552.95    132.48 o 
  -6  21   2       65.82      264.01     75.65 o 
  -5  21   2      777.98      723.56    119.93 o 
  -4  21   2      336.56      187.90     86.67 o 
  -3  21   2     1641.61     1938.00    168.15 o 
  -2  21   2      116.36      141.17     81.34 o 
  -1  21   2        0.14      -33.52     61.56 o 
   0  21   2       87.32       51.14     75.72 o 
   1  21   2      682.03      623.98    117.62 o 
   2  21   2     1155.96     1226.65    148.88 o 
   3  21   2      202.14       81.00     69.30 o 
   4  21   2       50.94       82.35     69.00 o 
   5  21   2      323.45      319.00     80.61 o 
   6  21   2       23.41       20.70     77.59 o 
   7  21   2      166.64      255.85    111.63 o 
   8  21   2       50.01      -91.54     91.54 o 
  -8  22   2     1374.61     1573.78    282.34 o 
  -7  22   2        9.19      125.48    125.48 o 
  -6  22   2       30.81      167.31    130.71 o 
  -5  22   2      250.21      287.77     93.81 o 
  -4  22   2       40.26      136.51    101.96 o 
  -3  22   2      341.07      483.53    143.78 o 
  -2  22   2       96.92      253.12     93.79 o 
  -1  22   2        4.47      -14.56     68.32 o 
   0  22   2     1996.43     2518.05    195.84 o 
   1  22   2        7.47       67.73     81.08 o 
   2  22   2       14.92        7.27     83.66 o 
   3  22   2      138.95      162.50    120.26 o 
   4  22   2     1067.23     1023.94    198.68 o 
   5  22   2      465.19      370.72    172.54 o 
   6  22   2      500.86      472.38    138.61 o 
  -5  23   2      600.83      888.85    219.60 o 
  -4  23   2        7.63      -16.54     79.42 o 
  -3  23   2     1744.57     2175.36    300.64 o 
  -2  23   2       15.83      -15.81     75.18 o 
  -1  23   2      234.00      376.18    105.32 o 
   0  23   2      121.33       67.85     81.08 o 
   1  23   2       17.96       27.97     79.42 o 
   2  23   2     2324.84     2643.98    206.64 o 
   3  23   2      201.89       32.28    115.03 o 
 -22   1   3      503.18      656.94    127.19 o 
 -21   1   3      145.87      274.40     95.91 o 
 -20   1   3        4.87       -4.52     68.32 o 
 -19   1   3      461.08      327.62    172.54 o 
 -18   1   3        8.05       10.46     94.11 o 
 -17   1   3      783.33      755.41    116.06 o 
 -16   1   3    18475.32    17591.05    616.96 o 
 -15   1   3      222.51      126.59     88.88 o 
 -14   1   3      249.76      187.69     72.02 o 
 -13   1   3       15.48      -35.75     35.75 o 
 -12   1   3      108.42      175.29     40.75 o 
 -11   1   3        7.72       32.36     26.60 o 
 -10   1   3     4532.82     4648.73     91.77 o 
  -9   1   3       10.46       42.88     20.18 o 
  -8   1   3       34.15       47.43     18.21 o 
  -7   1   3     4611.90     4795.76    113.51 o 
  -6   1   3    47644.63    47699.72    487.73 o 
  -5   1   3     1865.61     1583.24     33.83 o 
  -4   1   3       39.79       18.06      8.90 o 
  -3   1   3       19.21       23.21     10.64 o 
  -1   1   3      151.97      210.70     26.25 o 
   0   1   3        2.19        2.94      9.35 o 
   1   1   3        1.56        8.96     17.75 o 
   2   1   3      218.30      205.72     35.24 o 
   3   1   3       43.58       63.51     27.47 o 
   4   1   3    63032.78    65879.31    863.33 o 
   5   1   3      478.32      489.62     36.42 o 
   6   1   3       43.04       37.33     24.87 o 
   7   1   3      171.62      153.64     34.60 o 
   8   1   3      547.94      505.05     52.50 o 
   9   1   3     8093.79     8575.96    318.94 o 
  10   1   3     1366.13     1580.38    214.37 o 
  11   1   3        3.34      -73.20     73.20 o 
  12   1   3        2.27      -50.89     57.51 o 
  13   1   3       49.53       57.79     69.95 o 
  14   1   3      424.31      444.62     95.27 o 
  15   1   3      617.28      688.20    120.11 o 
  16   1   3        7.60        7.91     67.72 o 
  17   1   3        3.20       95.66     81.08 o 
  18   1   3        3.83       15.30     75.18 o 
  19   1   3        0.01      204.02     86.35 o 
 -22   2   3       88.40      260.80     91.54 o 
 -21   2   3     1927.96     1820.02    182.10 o 
 -20   2   3      845.22      951.18    142.02 o 
 -19   2   3      379.62      310.65     96.67 o 
 -18   2   3       44.40       18.10     71.46 o 
 -17   2   3      840.17      781.49    222.21 o 
 -16   2   3      351.89      408.15     91.54 o 
 -15   2   3     3652.07     3412.49    358.15 o 
 -14   2   3      179.71      200.06     69.95 o 
 -13   2   3      134.55      143.70     73.31 o 
 -12   2   3     2914.30     2993.00    102.93 o 
 -11   2   3    43931.83    46346.29    588.36 o 
 -10   2   3      341.43      369.16     31.66 o 
  -9   2   3      223.67      236.09     25.76 o 
  -8   2   3        2.85        7.01     17.14 o 
  -7   2   3      135.52      145.74     20.51 o 
  -6   2   3     2746.08     2238.07     56.70 o 
  -5   2   3    14803.68    14947.86    180.62 o 
  -4   2   3      333.99      270.16     19.50 o 
  -3   2   3       96.84       81.05     15.20 o 
  -2   2   3      784.25      802.55     29.64 o 
   0   2   3        7.89       -3.33      7.22 o 
   1   2   3       14.47       26.17     15.73 o 
   2   2   3      387.84      374.14     27.83 o 
   3   2   3     2190.08     2223.77     65.65 o 
   4   2   3    54451.91    58233.28    768.54 o 
   5   2   3     4041.27     4037.26     91.35 o 
   6   2   3        4.59       14.73     25.50 o 
   7   2   3       79.43       66.64     39.60 o 
   8   2   3       26.45       16.21     45.72 o 
   9   2   3     1045.48     1295.69     85.59 o 
  10   2   3      795.52      952.86    101.22 o 
  11   2   3        4.98       -3.36     51.36 o 
  12   2   3      213.31      127.89     67.72 o 
  13   2   3      981.82      929.97    122.87 o 
  14   2   3      252.74      359.49     90.07 o 
  15   2   3     1317.46     1119.38    134.60 o 
  16   2   3        0.11       71.32     72.02 o 
  17   2   3       55.94       70.65    109.80 o 
  18   2   3       16.25       33.32     77.89 o 
  19   2   3       45.53       83.18     80.33 o 
 -22   3   3     1039.24     1089.47    149.43 o 
 -21   3   3        5.68       78.05     76.59 o 
 -20   3   3        0.00       58.61     69.09 o 
 -19   3   3        4.35        8.20     66.54 o 
 -18   3   3      128.75      176.03     76.59 o 
 -17   3   3     1374.21     1291.36    141.17 o 
 -16   3   3     6321.83     5523.23    248.48 o 
 -15   3   3     1114.02     1288.95    214.37 o 
 -14   3   3       27.17       19.97     40.38 o 
 -13   3   3       33.84      -13.08     32.28 o 
 -12   3   3       24.89       45.85     32.46 o 
 -11   3   3     1002.50      720.45     48.90 o 
 -10   3   3      444.14      510.24     36.77 o 
  -9   3   3        6.77      -12.12     17.70 o 
  -8   3   3        1.51       13.85     17.36 o 
  -7   3   3     1644.33     1720.65     45.31 o 
  -6   3   3    25215.30    25596.52    297.58 o 
  -5   3   3     1115.18     1161.21     39.47 o 
  -4   3   3      110.87       74.60     17.06 o 
  -3   3   3      108.34      103.15     14.08 o 
  -2   3   3      550.10      493.75     29.62 o 
  -1   3   3    78240.63    74913.95   1221.74 o 
   0   3   3       11.70       12.18     17.60 o 
   1   3   3        0.03       15.09     11.30 o 
   2   3   3       43.30       71.66     17.45 o 
   3   3   3       75.57       98.29     20.50 o 
   4   3   3     1578.49     1511.27     50.90 o 
   5   3   3        9.01      -20.77     20.77 o 
   6   3   3       33.52       43.65     25.83 o 
   7   3   3       20.11       10.24     29.43 o 
   8   3   3      187.94      221.46     46.82 o 
   9   3   3      342.55      520.09     62.09 o 
  10   3   3      197.61      239.77     62.74 o 
  11   3   3       37.00        8.03     48.29 o 
  12   3   3       12.99       67.82     61.56 o 
  13   3   3     1029.76     1139.37    183.00 o 
  14   3   3     3760.41     3896.75    208.31 o 
  15   3   3      854.73      877.26    133.33 o 
  16   3   3       52.51       83.66     70.33 o 
  17   3   3       18.92      109.54     74.11 o 
  18   3   3        3.80       95.61     75.29 o 
  19   3   3      423.63      594.13    149.01 o 
 -21   4   3      420.03      494.57    106.37 o 
 -20   4   3      149.33      137.28    167.31 o 
 -19   4   3      446.17      590.55    115.36 o 
 -18   4   3      490.24      517.17    104.19 o 
 -17   4   3      810.95      682.03    109.13 o 
 -16   4   3     1524.64     1488.57    135.31 o 
 -15   4   3      107.05       98.47     78.43 o 
 -14   4   3        0.36       45.65     38.74 o 
 -13   4   3       22.99       12.66     33.94 o 
 -12   4   3      670.56      712.70     56.07 o 
 -11   4   3       25.73       -5.10     24.24 o 
 -10   4   3      429.69      543.30     34.28 o 
  -9   4   3      159.69      145.04     22.75 o 
  -8   4   3       18.31        8.16     16.56 o 
  -7   4   3      591.41      644.76     35.69 o 
  -6   4   3    24256.33    24611.41    293.29 o 
  -5   4   3      768.44      757.03     30.14 o 
  -4   4   3        4.18      -11.18     11.18 o 
  -3   4   3        1.28      -16.64     16.64 o 
  -2   4   3     3694.23     3575.32     62.69 o 
  -1   4   3   110287.67   110199.09   1774.74 o 
   0   4   3      608.68      536.42     28.20 o 
   1   4   3       58.30       20.15     14.47 o 
   2   4   3       27.10       72.99     28.84 o 
   3   4   3      451.25      447.48     28.84 o 
   4   4   3      124.22       99.31     19.26 o 
   5   4   3       39.96       39.74     21.89 o 
   6   4   3        8.60      -18.34     21.92 o 
   7   4   3      109.24       82.35     33.17 o 
   8   4   3      259.37      312.62     69.99 o 
   9   4   3    16389.68    16176.19    363.75 o 
  10   4   3      234.85      171.62     59.97 o 
  11   4   3      232.81      263.73     70.33 o 
  12   4   3        0.01      -12.90     55.09 o 
  13   4   3     1437.93     1554.05    136.88 o 
  14   4   3    10235.88     9219.18    332.56 o 
  15   4   3      943.33      861.55    119.93 o 
  16   4   3        7.07      -39.13     58.93 o 
  17   4   3       80.07       76.68     70.33 o 
  18   4   3      569.43      557.78    172.54 o 
 -21   5   3     1181.41     1641.67    193.46 o 
 -20   5   3       33.04       69.12     72.53 o 
 -19   5   3      285.38      250.76     89.17 o 
 -18   5   3        0.97       33.63     83.66 o 
 -17   5   3       57.12       55.77     61.76 o 
 -16   5   3     3546.71     3214.03    182.74 o 
 -15   5   3     2950.38     2842.86    117.40 o 
 -14   5   3       22.43      -21.12     33.88 o 
 -13   5   3       39.05       42.79     34.27 o 
 -12   5   3     1978.32     1996.59     82.94 o 
 -11   5   3    14069.07    14285.13    235.79 o 
 -10   5   3     3209.66     3276.42     85.18 o 
  -9   5   3       44.59       43.05     23.76 o 
  -8   5   3       96.01       94.96     24.15 o 
  -7   5   3     1169.85     1218.34     45.44 o 
  -6   5   3    31189.21    31242.06    365.01 o 
  -5   5   3     2746.60     2796.88     58.83 o 
  -4   5   3      170.75      181.03     17.19 o 
  -3   5   3      208.71      168.30     19.70 o 
  -2   5   3    10539.35    10368.65    143.44 o 
  -1   5   3    24448.49    23670.25    295.14 o 
   0   5   3      436.93      501.11     30.93 o 
   1   5   3      765.21      646.61     24.54 o 
   2   5   3      107.28       57.92     39.24 o 
   3   5   3     3504.35     3661.86    103.60 o 
   4   5   3     3795.97     3145.18    116.54 o 
   5   5   3     1338.99     1396.56     52.30 o 
   6   5   3       20.27       38.61     23.85 o 
   7   5   3      202.30      212.33     38.96 o 
   8   5   3     1646.68     1586.37     78.09 o 
   9   5   3     3120.38     2784.24    107.84 o 
  10   5   3      160.59       72.09     54.49 o 
  11   5   3       52.50       68.98     55.10 o 
  12   5   3        9.53        8.29     51.26 o 
  13   5   3      245.15      247.83     69.61 o 
  14   5   3    14420.17    13733.53    499.32 o 
  15   5   3      445.62      407.46    151.63 o 
  16   5   3        1.00       -7.41     59.17 o 
  17   5   3        9.31      -31.20     56.50 o 
  18   5   3        0.22        4.38     62.53 o 
 -21   6   3     2873.01     2948.15    198.73 o 
 -20   6   3        6.95       -3.33     60.25 o 
 -19   6   3       19.49       22.19     75.81 o 
 -18   6   3       40.47       70.65     68.67 o 
 -17   6   3     2350.42     2424.48    166.34 o 
 -16   6   3     3516.13     3827.54    195.83 o 
 -15   6   3     2218.75     2063.04     96.33 o 
 -14   6   3       99.89      130.70     42.41 o 
 -13   6   3       25.30      -22.24     32.38 o 
 -12   6   3      204.76      227.00     35.19 o 
 -11   6   3      403.27      284.54     35.40 o 
 -10   6   3     1256.85     1322.28     65.88 o 
  -9   6   3      157.31      144.27     26.04 o 
  -8   6   3       25.87        2.85     18.50 o 
  -7   6   3     6693.38     6852.07    109.09 o 
  -6   6   3       52.90       34.05     18.01 o 
  -5   6   3     1063.61     1037.82     34.49 o 
  -4   6   3      148.23      164.42     24.23 o 
  -3   6   3      133.34      147.18     21.39 o 
  -2   6   3       70.54       52.16     18.81 o 
  -1   6   3    20218.88    19667.19    253.81 o 
   0   6   3     5590.68     5757.71    106.77 o 
   1   6   3        7.19       10.65     12.97 o 
   2   6   3      260.23      302.62     38.56 o 
   3   6   3      433.16      547.09     77.94 o 
   4   6   3     7229.28     6617.52    168.53 o 
   5   6   3      391.25      471.79     50.98 o 
   6   6   3        9.70        7.92     21.69 o 
   7   6   3      596.72      646.46     80.21 o 
   8   6   3     1131.86     1147.38     64.39 o 
   9   6   3        3.15       26.51     54.14 o 
  10   6   3     1827.25     1763.40    138.35 o 
  11   6   3      148.34      131.37     53.80 o 
  12   6   3       23.84       56.53     50.95 o 
  13   6   3      231.67      323.82    154.24 o 
  14   6   3     5483.78     5538.72    234.00 o 
  15   6   3     1224.50     1341.14    128.27 o 
  16   6   3        5.89       21.39    156.86 o 
  17   6   3        1.10      114.66    169.93 o 
  18   6   3      165.71      478.24     83.69 o 
 -21   7   3     2747.56     3484.19    213.74 o 
 -20   7   3      243.57      324.90     88.93 o 
 -19   7   3      143.89      284.52     83.10 o 
 -18   7   3       23.20       42.93     65.69 o 
 -17   7   3       71.11       89.03     64.80 o 
 -16   7   3      459.10      480.30     79.04 o 
 -15   7   3       21.01       78.02     38.37 o 
 -14   7   3       31.23       25.71     35.80 o 
 -13   7   3        0.47       -6.32     42.26 o 
 -12   7   3      529.32      600.72     46.10 o 
 -11   7   3    11647.17    11065.20    223.42 o 
 -10   7   3        7.47       47.11     25.12 o 
  -9   7   3      636.38      603.82     43.24 o 
  -8   7   3      192.80      167.45     25.74 o 
  -7   7   3     1502.48     1480.11     48.04 o 
  -6   7   3    18572.39    17749.41    227.05 o 
  -5   7   3     1657.47     1790.09     45.80 o 
  -4   7   3        0.02      -15.01     15.01 o 
  -3   7   3        0.00       -1.93     16.84 o 
  -2   7   3     3425.09     3268.66     67.90 o 
  -1   7   3     1305.00     1098.51     43.18 o 
   0   7   3     3315.77     3588.24     72.95 o 
   1   7   3        6.89      -18.13     18.13 o 
   2   7   3      147.06      156.44     46.67 o 
   3   7   3     2325.71     2447.80    106.65 o 
   4   7   3      382.49      658.17     56.36 o 
   5   7   3      359.44      394.57     63.51 o 
   6   7   3      264.91      211.61     66.24 o 
   7   7   3       93.33       72.36     57.22 o 
   8   7   3      383.23      419.98     48.30 o 
   9   7   3    25145.83    24281.57    565.74 o 
  10   7   3      819.65      817.87     62.14 o 
  11   7   3      125.84       89.00     55.43 o 
  12   7   3       33.76       46.50    107.18 o 
  13   7   3       13.44      -52.97    164.70 o 
  14   7   3     1470.63     1663.77    123.64 o 
  15   7   3      174.14      373.99    201.30 o 
  16   7   3        8.40      216.75     67.93 o 
  17   7   3       10.20      -52.29    109.80 o 
  18   7   3       75.72      481.64    219.60 o 
 -20   8   3       21.73       95.95    151.63 o 
 -19   8   3      131.32      116.52     73.50 o 
 -18   8   3       18.69       74.94     65.32 o 
 -17   8   3        2.61       41.02     55.40 o 
 -16   8   3     8718.76     8270.88    250.09 o 
 -15   8   3      241.01      303.46     83.77 o 
 -14   8   3        0.12       35.62     44.02 o 
 -13   8   3       37.55       46.81     29.28 o 
 -12   8   3        8.54       -3.58     25.64 o 
 -11   8   3        5.90       14.09     26.89 o 
 -10   8   3       51.44       41.54     25.64 o 
  -9   8   3        5.86      -23.19     23.19 o 
  -8   8   3      131.93      142.93     26.83 o 
  -7   8   3       45.22       29.69     24.67 o 
  -6   8   3    32734.71    35291.45    415.70 o 
  -5   8   3      141.04      128.30     20.36 o 
  -4   8   3     1093.44     1164.04     40.71 o 
  -3   8   3       38.44       67.89     22.65 o 
  -2   8   3    12421.12    13078.24    187.97 o 
  -1   8   3     3469.03     4755.49     89.77 o 
   0   8   3    14213.87    15639.63    217.07 o 
   1   8   3     1209.43     1154.16     47.61 o 
   2   8   3       79.53      111.15     28.65 o 
   3   8   3      277.07      363.61     46.51 o 
   4   8   3    13176.12    12525.15    593.33 o 
   5   8   3      357.87      500.94     79.87 o 
   6   8   3      522.96      463.85     84.79 o 
   7   8   3      518.51      391.81    109.80 o 
   8   8   3      370.63      404.82     89.17 o 
   9   8   3      113.44      301.92     86.35 o 
  10   8   3      442.12      561.42    110.14 o 
  11   8   3       19.54      -46.46     46.46 o 
  12   8   3       60.95       72.84     42.91 o 
  13   8   3      727.01      975.72    112.41 o 
  14   8   3      221.91      341.18     64.98 o 
  15   8   3     2498.08     2462.04    140.30 o 
  16   8   3        3.81      -26.14    115.03 o 
  17   8   3        3.59      188.23    146.40 o 
  18   8   3      393.35      449.65    188.23 o 
 -20   9   3      356.66      542.38    172.54 o 
 -19   9   3       53.46      378.01    185.61 o 
 -18   9   3        1.56       11.56     63.23 o 
 -17   9   3      249.06      295.06     67.44 o 
 -16   9   3     1423.53     1446.74    106.28 o 
 -15   9   3      592.73      620.08     78.37 o 
 -14   9   3       88.24      125.20     40.34 o 
 -13   9   3        0.01       39.54     29.95 o 
 -12   9   3      318.81      292.58     37.12 o 
 -11   9   3    10558.24    10133.43    182.56 o 
 -10   9   3      393.65      416.28     38.21 o 
  -9   9   3        0.62       -0.11     25.76 o 
  -8   9   3        6.64       -1.55     25.99 o 
  -7   9   3      441.98      522.26     39.77 o 
  -6   9   3     3463.49     3366.94     69.28 o 
  -5   9   3      180.93       93.12     21.51 o 
  -4   9   3       15.42       17.56     21.01 o 
  -3   9   3      377.90      466.57     34.53 o 
  -2   9   3      233.07      276.19     30.55 o 
  -1   9   3    15249.19    16442.33    229.84 o 
   0   9   3      992.13     1038.79     44.82 o 
   1   9   3      795.59      757.30     43.79 o 
   2   9   3      316.99      295.71     29.62 o 
   3   9   3     2003.52     2012.56    105.31 o 
   4   9   3    18276.23    17514.30    612.78 o 
   5   9   3     4927.49     4941.76    176.63 o 
   6   9   3      357.62      300.58     77.89 o 
   7   9   3       54.20       51.54     62.74 o 
   8   9   3      898.35      806.09    116.06 o 
   9   9   3    33590.98    34307.55   1129.36 o 
  10   9   3      692.30      683.69    116.06 o 
  11   9   3       69.76       20.91    104.57 o 
  12   9   3      152.63      219.60    130.71 o 
  13   9   3        3.58       53.33    104.57 o 
  14   9   3      226.12      467.30    112.41 o 
  15   9   3      113.15      146.96     49.03 o 
  16   9   3       11.56      104.57    146.40 o 
  17   9   3       12.79       10.46    120.26 o 
 -20  10   3     1201.74     1537.19    313.71 o 
 -19  10   3      267.83      407.85     99.34 o 
 -18  10   3       94.64      140.04     60.71 o 
 -17  10   3     1596.99     1515.03    110.91 o 
 -16  10   3     3787.99     4167.33    165.30 o 
 -15  10   3       37.88      -38.38     73.13 o 
 -14  10   3       96.83       99.01     51.14 o 
 -13  10   3       44.30       40.44     37.41 o 
 -12  10   3      487.93      451.06     41.65 o 
 -11  10   3      339.72      324.20     38.05 o 
 -10  10   3      748.44      713.91     54.34 o 
  -9  10   3      423.52      396.42     42.89 o 
  -8  10   3       86.18      114.95     31.98 o 
  -7  10   3    12799.41    13451.95    229.41 o 
  -6  10   3     3937.82     3689.53     76.19 o 
  -5  10   3     5430.74     5961.98    103.16 o 
  -4  10   3       18.13       24.51     21.84 o 
  -3  10   3      405.06      449.55     36.63 o 
  -2  10   3    14087.43    15031.30    219.69 o 
  -1  10   3    11203.20    10043.99    161.65 o 
   0  10   3     2368.56     2698.94     72.02 o 
   1  10   3       51.09       26.98     20.71 o 
   2  10   3      234.33      227.55     27.60 o 
   3  10   3      544.62      430.21     64.20 o 
   4  10   3    15541.17    15675.13    358.73 o 
   5  10   3        1.41       10.29     56.50 o 
   6  10   3       43.44      -11.88    117.64 o 
   7  10   3       10.17      -47.39     57.22 o 
   8  10   3     2911.54     2790.18    184.41 o 
   9  10   3     3300.10     3113.10    345.08 o 
  10  10   3    10678.01     9179.55    839.18 o 
  11  10   3        5.80       -5.23     94.11 o 
  12  10   3      208.26       41.83    115.03 o 
  13  10   3       59.18       78.43    125.48 o 
  14  10   3     4160.60     4015.50    397.37 o 
  15  10   3        3.24     -109.80    109.80 o 
  16  10   3        9.45       15.69    115.03 o 
  17  10   3        0.01      209.14    151.63 o 
 -19  11   3       53.23      156.86    162.08 o 
 -18  11   3       61.26      148.24     70.68 o 
 -17  11   3        8.44        3.20     54.33 o 
 -16  11   3     1096.10     1191.44     97.77 o 
 -15  11   3       25.05      -40.24     48.75 o 
 -14  11   3       85.19       76.72     53.03 o 
 -13  11   3      311.34      336.07     78.53 o 
 -12  11   3      302.28      381.63     65.64 o 
 -11  11   3      729.36      547.83     49.79 o 
 -10  11   3      373.38      330.71     43.45 o 
  -9  11   3      251.21      237.62     40.69 o 
  -8  11   3      249.96      275.28     40.05 o 
  -7  11   3      125.26      152.94     29.23 o 
  -6  11   3     5153.18     5055.09     98.03 o 
  -5  11   3    23647.32    23772.40    299.29 o 
  -4  11   3      218.17      268.40     31.38 o 
  -3  11   3      520.54      571.93     50.96 o 
  -2  11   3        0.08       20.46     26.17 o 
  -1  11   3     4092.49     4456.14     98.78 o 
   0  11   3      408.89      474.67     37.09 o 
   1  11   3      338.14      324.22     48.63 o 
   2  11   3      100.24       98.20     25.86 o 
   3  11   3        2.34      -31.21     31.21 o 
   4  11   3    10574.96     9580.64    348.29 o 
   5  11   3     1082.49     1220.12    123.81 o 
   6  11   3      118.77      111.46     75.18 o 
   7  11   3      100.85       17.81     68.32 o 
   8  11   3      684.69      637.93    114.43 o 
   9  11   3     5442.22     5367.60    262.42 o 
  10  11   3      436.65      496.82    110.55 o 
  11  11   3      103.72      172.11     90.07 o 
  12  11   3       53.97      -88.88     88.88 o 
  13  11   3       35.59       -5.23    115.03 o 
  14  11   3     2198.78     2337.15    329.40 o 
  15  11   3     1939.26     2311.01    334.63 o 
  16  11   3      156.12      156.86    162.08 o 
 -19  12   3      110.31       99.34    156.86 o 
 -18  12   3      595.79      397.80    134.91 o 
 -17  12   3     3161.46     3185.88    358.15 o 
 -16  12   3     3613.97     3598.11    254.38 o 
 -15  12   3      853.10      726.55    141.44 o 
 -14  12   3        0.01      -43.38     68.32 o 
 -13  12   3        0.40       59.46     79.42 o 
 -12  12   3        0.19      -11.97     32.25 o 
 -11  12   3     7526.93     7630.41    171.75 o 
 -10  12   3      612.07      617.45     52.83 o 
  -9  12   3      276.67      364.95     69.88 o 
  -8  12   3     1413.40     1460.53     61.85 o 
  -7  12   3     2885.78     2864.93     70.73 o 
  -6  12   3     1149.43     1088.10     57.23 o 
  -5  12   3     1244.12     1289.63     52.57 o 
  -4  12   3     2577.71     2546.76     72.13 o 
  -3  12   3      167.84      199.39     34.59 o 
  -2  12   3     1309.48     1587.31     63.34 o 
  -1  12   3     9662.60     9615.57    165.86 o 
   0  12   3     3484.02     3410.42     87.64 o 
   1  12   3       90.03       94.85     46.08 o 
   2  12   3       29.51       29.23     17.55 o 
   3  12   3       38.01       11.53     18.97 o 
   4  12   3     2321.96     2353.86    158.46 o 
   5  12   3     4750.26     4719.12    316.33 o 
   6  12   3        2.28       -9.30     65.32 o 
   7  12   3        0.71      -21.76     67.72 o 
   8  12   3      467.78      285.42     94.22 o 
   9  12   3     5842.66     5628.43    284.95 o 
  10  12   3     3114.55     3080.77    219.40 o 
  11  12   3       43.38      -52.96    107.18 o 
  12  12   3      686.69      731.99    203.91 o 
  13  12   3       12.78      -88.88    109.80 o 
  14  12   3      187.56      188.23    156.86 o 
  15  12   3      148.81      115.03    146.40 o 
  16  12   3      100.70       67.97    167.31 o 
 -18  13   3       37.61      -23.53     96.13 o 
 -17  13   3        6.81       -2.77     93.79 o 
 -16  13   3     3406.85     3309.97    292.80 o 
 -15  13   3       49.00       34.86     87.81 o 
 -14  13   3       14.20       17.24     68.32 o 
 -13  13   3      322.67      193.15    109.80 o 
 -12  13   3     4489.83     4769.72    256.45 o 
 -11  13   3     7562.73     7245.08    164.07 o 
 -10  13   3      229.53      186.56     48.57 o 
  -9  13   3      184.61      156.91     32.80 o 
  -8  13   3      307.50      344.21     37.50 o 
  -7  13   3     2033.48     2062.14     65.24 o 
  -6  13   3     2175.25     2159.07     66.03 o 
  -5  13   3     1739.18     1717.55     62.48 o 
  -4  13   3      589.51      641.38     47.96 o 
  -3  13   3       30.60       20.83     32.35 o 
  -2  13   3      189.43      265.87     39.09 o 
  -1  13   3     1280.15     1426.40     63.01 o 
   0  13   3      569.60      527.60     45.69 o 
   1  13   3       22.34       -4.76     32.83 o 
   2  13   3        0.61        6.48     15.81 o 
   3  13   3     1197.69     1120.54     44.31 o 
   4  13   3        0.36       26.89     62.74 o 
   5  13   3        1.74       83.66     71.46 o 
   6  13   3      111.81      -52.14     68.32 o 
   7  13   3      929.12     1113.60    185.61 o 
   8  13   3     2877.39     2711.24    198.72 o 
   9  13   3      256.24      185.61     88.73 o 
  10  13   3     1039.28     1052.21    153.13 o 
  11  13   3      270.02       89.53     89.17 o 
  12  13   3        1.93       30.23     84.07 o 
  13  13   3      250.08       94.11    146.40 o 
  14  13   3       69.59       47.06    156.86 o 
  15  13   3        0.16      209.14    172.54 o 
 -18  14   3       16.11      121.97    101.22 o 
 -17  14   3      223.85      329.40    125.70 o 
 -16  14   3     2410.60     2489.84    324.17 o 
 -15  14   3      757.08      641.16    138.61 o 
 -14  14   3      253.38      154.92     99.62 o 
 -13  14   3        1.07      -52.04     77.38 o 
 -12  14   3     4052.87     3163.80    226.27 o 
 -11  14   3     3068.70     2950.44    133.91 o 
 -10  14   3       47.01      -22.11     43.77 o 
  -9  14   3        0.71       -8.53     42.54 o 
  -8  14   3       69.38       76.77     46.37 o 
  -7  14   3     3420.12     3475.72     98.44 o 
  -6  14   3      108.23       85.06     32.20 o 
  -5  14   3      754.60      761.59     51.55 o 
  -4  14   3      140.67      117.62     37.07 o 
  -3  14   3       58.28       90.47     44.82 o 
  -2  14   3      429.42      450.56     47.16 o 
  -1  14   3     1811.02     1781.10     72.57 o 
   0  14   3      658.87      678.74     51.33 o 
   1  14   3       51.03       92.74     44.43 o 
   2  14   3     2313.91     2158.13     94.33 o 
   3  14   3      229.72      245.18     30.51 o 
   4  14   3      445.40      434.00     95.27 o 
   5  14   3     4017.89     3611.21    208.67 o 
   6  14   3      476.65      586.02    110.18 o 
   7  14   3       13.46       -2.12     68.32 o 
   8  14   3       52.96        6.63     75.18 o 
   9  14   3       19.03      -13.77     75.72 o 
  10  14   3      558.20      551.75    127.51 o 
  11  14   3       66.01      169.83     99.62 o 
  12  14   3      527.68      584.95    134.60 o 
  13  14   3        1.40       52.29    135.94 o 
  14  14   3      133.34       78.43    141.17 o 
  15  14   3     1576.86     2060.04    350.31 o 
 -17  15   3     1165.64     1501.81    208.67 o 
 -16  15   3     1749.94     2087.38    305.87 o 
 -15  15   3       41.69       -8.57     90.45 o 
 -14  15   3       16.48      -13.07     85.03 o 
 -13  15   3        6.76        5.11     81.08 o 
 -12  15   3     1944.04     1723.39    185.33 o 
 -11  15   3      898.42      959.76     94.20 o 
 -10  15   3      572.56      622.61     73.10 o 
  -9  15   3       22.41       68.91     45.80 o 
  -8  15   3       82.76       42.29     71.69 o 
  -7  15   3    14610.21    13400.88    236.76 o 
  -6  15   3     1429.99     1317.56     62.93 o 
  -5  15   3      352.79      304.95     44.14 o 
  -4  15   3       28.42       45.75     36.35 o 
  -3  15   3      936.23      970.42     60.93 o 
  -2  15   3     2231.19     2211.49     82.08 o 
  -1  15   3      255.24      278.33     42.57 o 
   0  15   3      459.94      511.09     50.07 o 
   1  15   3     1083.72     1194.18     62.77 o 
   2  15   3       92.49       71.71     27.06 o 
   3  15   3    17551.31    17420.54    274.59 o 
   4  15   3     2989.64     3105.47    256.20 o 
   5  15   3       11.70      -21.50     65.32 o 
   6  15   3       22.38       14.75     88.88 o 
   7  15   3       46.15       -5.23     73.94 o 
   8  15   3      999.10      986.91    149.01 o 
   9  15   3        4.02      -64.75     71.46 o 
  10  15   3        6.54      -75.18     75.18 o 
  11  15   3      795.45      553.73    135.45 o 
  12  15   3       14.68      -75.18     75.18 o 
  13  15   3        5.85      -94.11    120.26 o 
  14  15   3      228.61      366.00    198.68 o 
 -16  16   3      340.01      347.41    132.48 o 
 -15  16   3      551.28      587.12    169.93 o 
 -14  16   3        5.61        7.01     88.93 o 
 -13  16   3       53.21       -4.56    112.41 o 
 -12  16   3      389.94      440.16    120.11 o 
 -11  16   3      302.75      289.60     64.31 o 
 -10  16   3     1238.37     1238.99     98.87 o 
  -9  16   3      127.11      127.43     55.41 o 
  -8  16   3      240.35      163.74     85.88 o 
  -7  16   3      169.59      154.98     32.76 o 
  -6  16   3     3354.37     3444.78    104.57 o 
  -5  16   3     2685.32     2814.62     91.20 o 
  -4  16   3       36.39      -16.05     33.82 o 
  -3  16   3        0.75       10.73     36.23 o 
  -2  16   3     3861.60     3409.54    108.42 o 
  -1  16   3      173.64      162.19     41.86 o 
   0  16   3     4212.04     4429.00    115.39 o 
   1  16   3        1.41       33.82     34.71 o 
   2  16   3      760.54      883.57     69.37 o 
   3  16   3     2401.96     2356.78     68.62 o 
   4  16   3      220.40      311.20     92.21 o 
   5  16   3       48.34       57.25     73.67 o 
   6  16   3      573.62      542.89    185.61 o 
   7  16   3      179.02      111.84     84.79 o 
   8  16   3     2014.78     1650.91    182.76 o 
   9  16   3     1474.65     1557.20    182.76 o 
  10  16   3       21.01      -73.99     84.07 o 
  11  16   3      141.44       34.36     90.52 o 
  12  16   3        0.02      -35.82     84.03 o 
  13  16   3     3887.47     4397.19    465.34 o 
 -15  17   3     1263.70     1378.17    352.93 o 
 -14  17   3       62.33       67.97    103.52 o 
 -13  17   3       68.18      -79.54     86.35 o 
 -12  17   3     1049.31     1171.83    180.38 o 
 -11  17   3      430.93      409.62    116.76 o 
 -10  17   3     1547.87     1717.93    126.40 o 
  -9  17   3     2200.21     2139.05    128.76 o 
  -8  17   3      177.59      220.45     60.79 o 
  -7  17   3     4554.09     4507.83    176.66 o 
  -6  17   3      435.80      388.55     56.72 o 
  -5  17   3        3.66      -43.73     62.79 o 
  -4  17   3      430.92      419.15     57.14 o 
  -3  17   3      191.57      171.98     50.25 o 
  -2  17   3      482.89      631.98     61.86 o 
  -1  17   3      224.37      246.00     45.34 o 
   0  17   3        2.04      -25.22     34.29 o 
   1  17   3      159.69      137.89     42.42 o 
   2  17   3      913.73      771.58     67.73 o 
   3  17   3     1734.97     1655.98     84.42 o 
   4  17   3       50.09        4.94     53.11 o 
   5  17   3      290.48      201.61    128.10 o 
   6  17   3      125.40      123.35    104.57 o 
   7  17   3        0.01      -75.18     75.18 o 
   8  17   3     3812.48     3396.03    244.17 o 
   9  17   3      225.08       58.82     95.91 o 
  10  17   3       73.82      236.53    138.56 o 
  11  17   3      157.44      165.10    109.02 o 
  12  17   3      145.52      202.92    116.42 o 
 -14  18   3      148.54      162.16    219.60 o 
 -13  18   3       19.40       41.72    128.10 o 
 -12  18   3       55.81      194.88    128.10 o 
 -11  18   3        0.38      -29.20     75.18 o 
 -10  18   3       24.14      116.12     88.50 o 
  -9  18   3        0.58       24.25     55.96 o 
  -8  18   3       46.75      -42.48     42.48 o 
  -7  18   3     1541.54     1512.20    113.43 o 
  -6  18   3       95.70       25.53     53.80 o 
  -5  18   3      300.59      358.88     90.75 o 
  -4  18   3      721.22      597.00     86.51 o 
  -3  18   3      706.70      648.36     73.62 o 
  -2  18   3     3573.54     3348.00    131.12 o 
  -1  18   3        4.84       81.88     43.37 o 
   0  18   3       48.16      106.66     46.75 o 
   1  18   3      598.49      517.12     84.18 o 
   2  18   3       28.97       36.69     56.49 o 
   3  18   3     2664.40     2419.19    144.34 o 
   4  18   3       43.09       69.16     59.90 o 
   5  18   3     1971.84     1868.85    134.35 o 
   6  18   3       43.02      111.81     69.77 o 
   7  18   3       11.65      -74.20     77.38 o 
   8  18   3      189.44      104.57     99.82 o 
   9  18   3        4.09      -15.69     91.54 o 
  10  18   3        5.19      130.80    108.64 o 
  11  18   3       59.86      186.65    116.42 o 
 -13  19   3      347.20      474.94    134.00 o 
 -12  19   3     2575.92     2506.60    237.41 o 
 -11  19   3      667.59      689.49    138.31 o 
 -10  19   3      199.70      365.42    116.42 o 
  -9  19   3      631.56      655.51    237.90 o 
  -8  19   3      406.89      235.64     69.59 o 
  -7  19   3      430.07      584.41     82.97 o 
  -6  19   3      375.75      456.42     88.37 o 
  -5  19   3       50.38       47.97     56.14 o 
  -4  19   3      202.17      279.64     68.10 o 
  -3  19   3       37.51       40.94     59.36 o 
  -2  19   3        0.48       57.35     47.47 o 
  -1  19   3       86.98       -2.64     52.82 o 
   0  19   3      323.57      361.16     74.98 o 
   1  19   3      102.52       45.69     59.22 o 
   2  19   3      245.37      328.88     78.37 o 
   3  19   3      120.29      196.50     91.91 o 
   4  19   3      686.37      697.85     98.42 o 
   5  19   3     1140.35     1002.00    113.35 o 
   6  19   3        8.79      112.98     67.85 o 
   7  19   3       18.38      117.51     65.94 o 
   8  19   3      114.77       33.88    150.94 o 
   9  19   3      352.69      760.80    149.70 o 
  10  19   3     1006.75     1168.31    188.55 o 
 -12  20   3      570.76      529.65    149.01 o 
 -11  20   3      110.02      183.29    122.87 o 
 -10  20   3      118.07      116.41     97.92 o 
  -9  20   3      368.36      588.14    128.77 o 
  -8  20   3       44.24       31.37     85.03 o 
  -7  20   3       44.70       37.39     56.80 o 
  -6  20   3      510.69      716.08    104.70 o 
  -5  20   3       37.91      186.94     63.04 o 
  -4  20   3        0.20        6.10     63.82 o 
  -3  20   3        4.63        4.68    151.63 o 
  -2  20   3     1965.55     1912.33    167.31 o 
  -1  20   3      805.27      798.70    123.48 o 
   0  20   3     1693.48     1503.54    125.75 o 
   1  20   3        6.51      -30.35     55.96 o 
   2  20   3        2.04      -52.20     52.20 o 
   3  20   3      232.17      335.45    112.34 o 
   4  20   3      164.02       61.02    118.71 o 
   5  20   3      302.22      293.19     80.20 o 
   6  20   3       10.09       55.33     62.47 o 
   7  20   3       74.67      150.26     69.59 o 
   8  20   3      442.10      553.45    144.05 o 
   9  20   3       44.62      140.73    108.64 o 
 -10  21   3       74.28      119.55    164.70 o 
  -9  21   3       45.44      213.82    104.93 o 
  -8  21   3      321.54      469.29    122.82 o 
  -7  21   3      154.79      146.40     92.43 o 
  -6  21   3      371.60      333.28     93.81 o 
  -5  21   3     1036.64     1134.58    211.76 o 
  -4  21   3      674.64      919.08    128.11 o 
  -3  21   3      153.34      104.33    101.96 o 
  -2  21   3       44.23      -33.30     69.95 o 
  -1  21   3       24.34      138.86     79.42 o 
   0  21   3        8.89       42.61     88.88 o 
   1  21   3      626.93      982.78    138.31 o 
   2  21   3      264.73      243.93     90.52 o 
   3  21   3       25.49       13.44     81.86 o 
   4  21   3      587.50      672.85    101.42 o 
   5  21   3        7.52       39.73     64.16 o 
   6  21   3       47.98      -17.52     62.30 o 
   7  21   3       31.72       65.31     97.92 o 
  -8  22   3        0.49     -104.57    109.80 o 
  -7  22   3      171.25      413.05    167.31 o 
  -6  22   3       20.57      125.48    130.71 o 
  -5  22   3      780.44      934.35    134.41 o 
  -4  22   3      139.98      228.31     88.50 o 
  -3  22   3     1081.35     1061.76    164.70 o 
  -2  22   3      240.05      468.68    112.72 o 
  -1  22   3     1004.51      893.55    136.20 o 
   0  22   3      464.68      486.97    107.03 o 
   1  22   3      246.90      224.83    133.33 o 
   2  22   3      575.36      777.63    129.24 o 
   3  22   3     2110.63     2211.89    188.12 o 
   4  22   3     1006.68     1258.26    153.13 o 
   5  22   3      138.02      283.27     87.64 o 
  -5  23   3      161.42      491.48    172.54 o 
  -4  23   3     1383.07     1591.63    168.15 o 
  -3  23   3      126.24      455.22    113.01 o 
  -2  23   3       42.55      115.69    201.30 o 
  -1  23   3       89.66      120.58    122.87 o 
   0  23   3      193.66      232.82     92.92 o 
   1  23   3      970.19     1510.88    454.88 o 
   2  23   3     1674.94     1803.35    179.05 o 
 -22   0   4     2079.56     2080.95    277.11 o 
 -21   0   4       12.73       31.37    104.57 o 
 -20   0   4       41.82      104.57    115.03 o 
 -19   0   4      470.19      250.97    135.94 o 
 -18   0   4       44.68      151.63    109.80 o 
 -17   0   4     2291.64     2039.12    235.28 o 
 -16   0   4      629.33      622.19    156.86 o 
 -15   0   4       78.50       15.69     88.88 o 
 -14   0   4       37.01       41.83     83.66 o 
 -13   0   4    12687.42    12749.34    359.55 o 
 -12   0   4      602.02      502.08     71.48 o 
 -11   0   4     1103.45     1194.27     75.30 o 
 -10   0   4      231.62      265.84     43.54 o 
  -9   0   4     3435.89     3510.79     93.62 o 
  -8   0   4   124515.77   131152.77   1840.58 o 
  -7   0   4       70.27       61.47     33.21 o 
  -6   0   4        0.65      -21.89     21.89 o 
  -5   0   4      326.35      229.91     27.20 o 
  -4   0   4        2.90       -6.65     20.08 o 
  -3   0   4     1661.85     2007.75    104.57 o 
  -2   0   4      137.90       49.14     37.73 o 
  -1   0   4       54.18       12.58     11.32 o 
   0   0   4      164.55      134.08     60.13 o 
   1   0   4      438.77      405.92     48.06 o 
   2   0   4     5295.56     6149.48    266.65 o 
   3   0   4      703.40      786.25     64.62 o 
   4   0   4      413.76      473.07     57.22 o 
   5   0   4      635.85      626.66     66.55 o 
   6   0   4      861.74      757.26     75.72 o 
   7   0   4    22013.56    28459.96    681.24 o 
   8   0   4        0.38      -57.51     57.51 o 
   9   0   4        4.45      -62.74     62.74 o 
  10   0   4      126.89      214.37     94.11 o 
  11   0   4      220.72      308.48    104.57 o 
  12   0   4      123.55      183.00    109.80 o 
  13   0   4       72.67        5.23     94.11 o 
  14   0   4        8.62      115.03     99.34 o 
  15   0   4      250.19      245.74    120.26 o 
  16   0   4      162.42      308.48    135.94 o 
  17   0   4      308.93      664.02    183.00 o 
  18   0   4      514.38      569.91    172.54 o 
 -22   1   4      289.20      352.97    101.62 o 
 -21   1   4       95.72      138.03    141.17 o 
 -20   1   4       95.50      149.07     78.91 o 
 -19   1   4        2.27       39.21     66.24 o 
 -18   1   4    19165.69    17486.96    537.85 o 
 -17   1   4      594.00      673.00    108.64 o 
 -16   1   4      191.07      269.44     86.82 o 
 -15   1   4        5.36       43.25    128.10 o 
 -14   1   4     5279.74     4900.80    166.37 o 
 -13   1   4    43433.30    43383.25    793.99 o 
 -12   1   4        3.02      -11.10     30.91 o 
 -11   1   4        6.14      -17.44     19.99 o 
 -10   1   4      159.66      122.66     23.68 o 
  -9   1   4      582.81      550.47     36.24 o 
  -8   1   4    11925.32    12231.17    186.26 o 
  -7   1   4      308.75      326.77     26.18 o 
  -6   1   4      426.64      389.39     20.11 o 
  -5   1   4      314.29      254.75     19.89 o 
  -4   1   4     3622.15     3177.77    170.14 o 
  -3   1   4   542673.88   501133.09  13154.29 o 
  -2   1   4      420.57      349.30     26.04 o 
  -1   1   4       74.66       73.73     12.20 o 
   0   1   4      202.27      164.58     19.22 o 
   1   1   4      469.15      457.50     34.15 o 
   2   1   4     8033.55     7619.86    144.65 o 
   3   1   4      232.49      291.21     33.58 o 
   4   1   4      199.39      182.97     33.27 o 
   5   1   4        2.44      -19.43     22.40 o 
   6   1   4      271.40      303.87     37.39 o 
   7   1   4    19750.41    23544.59    402.43 o 
   8   1   4       98.66       11.32     40.38 o 
   9   1   4       73.65       61.48     53.51 o 
  10   1   4      110.86       77.48     60.92 o 
  11   1   4      786.74      702.29    209.14 o 
  12   1   4    10205.33    10445.99    356.07 o 
  13   1   4        0.01      -53.51     53.51 o 
  14   1   4       20.30       46.35     68.32 o 
  15   1   4        1.69      -36.90     64.62 o 
  16   1   4      281.56      232.67     92.43 o 
  17   1   4      743.88     1151.25    151.45 o 
  18   1   4       56.74       11.35     75.72 o 
 -22   2   4      679.88      700.79    133.33 o 
 -21   2   4       22.42      122.63     80.33 o 
 -20   2   4       41.04      -13.28    104.57 o 
 -19   2   4      182.66      196.59     83.12 o 
 -18   2   4     1991.19     2030.25    358.15 o 
 -17   2   4        4.52       33.99     62.85 o 
 -16   2   4       28.39       78.74     61.56 o 
 -15   2   4       36.12       92.32     63.99 o 
 -14   2   4        0.02      -34.21     34.21 o 
 -13   2   4     3926.75     4139.14    124.16 o 
 -12   2   4     1711.93     1710.09     86.83 o 
 -11   2   4       59.81       63.31     24.33 o 
 -10   2   4       92.00      132.33     23.64 o 
  -9   2   4      215.71      247.77     25.28 o 
  -8   2   4      667.45      669.36     33.54 o 
  -7   2   4       94.49      108.56     18.30 o 
  -6   2   4      444.85      458.75     22.29 o 
  -5   2   4      222.87      232.01     18.13 o 
  -4   2   4      858.85      875.12     37.58 o 
  -3   2   4    53630.55    49178.85    726.76 o 
  -2   2   4     3897.73     3524.98    139.61 o 
  -1   2   4      203.71      165.44     15.73 o 
   0   2   4       35.09       12.47     13.89 o 
   1   2   4      898.77      870.59     47.32 o 
   2   2   4     1529.46     1760.50     52.97 o 
   3   2   4     1009.68      963.61     41.77 o 
   4   2   4        7.18       33.85     23.98 o 
   5   2   4        3.97       15.83     24.05 o 
   6   2   4     1036.26     1147.50     55.50 o 
   7   2   4    12143.30    12490.66    243.02 o 
   8   2   4       78.17       36.14     40.78 o 
   9   2   4        2.03       20.91     54.90 o 
  10   2   4       23.33      -33.61    104.57 o 
  11   2   4       26.65       15.35     94.11 o 
  12   2   4    11733.95    11943.96    385.28 o 
  13   2   4       69.83       41.37    101.96 o 
  14   2   4       14.00       45.93     88.88 o 
  15   2   4       53.94      -20.91     60.25 o 
  16   2   4       39.26       91.07     78.91 o 
  17   2   4      153.35      163.45     84.07 o 
  18   2   4       20.16       78.31     81.04 o 
 -22   3   4       93.75      310.95     96.67 o 
 -21   3   4       10.07       68.76     86.27 o 
 -20   3   4       11.21       73.20     94.11 o 
 -19   3   4     4958.69     4715.49    245.64 o 
 -18   3   4     4190.72     3801.21    261.43 o 
 -17   3   4      315.36      410.19     92.92 o 
 -16   3   4      602.23      482.90    188.23 o 
 -15   3   4      117.19       91.69     48.18 o 
 -14   3   4     2431.23     2319.10     98.45 o 
 -13   3   4     1402.21     1478.27     97.35 o 
 -12   3   4      507.96      508.29     48.80 o 
 -11   3   4        6.50      -14.76     21.43 o 
 -10   3   4        5.10       14.36     18.97 o 
  -9   3   4      965.56      921.78     38.49 o 
  -8   3   4      447.99      539.88     29.25 o 
  -7   3   4      384.07      383.88     22.95 o 
  -6   3   4     1295.31     1145.76     36.63 o 
  -5   3   4       25.73      -17.54     17.54 o 
  -4   3   4      482.56      411.59     26.89 o 
  -3   3   4      715.78      580.65     26.78 o 
  -2   3   4     5494.98     5224.01     82.12 o 
  -1   3   4       63.04       40.50     17.03 o 
   0   3   4        0.04      -14.81     14.81 o 
   1   3   4      678.02      689.06     39.32 o 
   2   3   4    24356.65    24934.43    346.92 o 
   3   3   4     1773.01     1830.02     53.80 o 
   4   3   4        4.13        3.37     22.19 o 
   5   3   4       54.58       32.94     24.25 o 
   6   3   4      306.84      324.76     35.95 o 
   7   3   4     7644.18     8148.37    198.82 o 
   8   3   4      481.06      580.23     71.45 o 
   9   3   4       13.10      -18.98     40.31 o 
  10   3   4       93.74      141.17     59.97 o 
  11   3   4       77.79       11.64     75.81 o 
  12   3   4     8600.69     8621.06    381.68 o 
  13   3   4      250.61      178.01     79.09 o 
  14   3   4        5.34      -17.93     62.74 o 
  15   3   4       11.56       67.01     69.09 o 
  16   3   4       26.37      107.89     74.11 o 
  17   3   4     4332.69     4231.06    292.80 o 
  18   3   4      287.07      464.99    109.80 o 
 -22   4   4      301.01      405.85    196.07 o 
 -21   4   4        0.24      -27.70     64.80 o 
 -20   4   4        7.05       10.46     69.09 o 
 -19   4   4      871.56      890.83    342.47 o 
 -18   4   4     5932.25     5261.71    305.87 o 
 -17   4   4       94.84       58.39     66.24 o 
 -16   4   4       17.70      -53.51     53.51 o 
 -15   4   4      296.16      343.46     58.86 o 
 -14   4   4      521.50      556.26     68.68 o 
 -13   4   4    13200.85    13250.30    467.90 o 
 -12   4   4      115.80      193.20     40.00 o 
 -11   4   4      902.67     1011.44     52.15 o 
 -10   4   4      253.67      297.36     28.32 o 
  -9   4   4      439.30      387.43     28.40 o 
  -8   4   4    46401.09    48541.46    545.93 o 
  -7   4   4      668.74      646.94     31.63 o 
  -6   4   4        6.06       -9.20     15.95 o 
  -5   4   4       15.99       -5.40     17.88 o 
  -4   4   4     9529.66     9048.99    112.47 o 
  -3   4   4   154660.39   152171.28   1648.11 o 
  -2   4   4     2135.74     2129.46     48.14 o 
  -1   4   4       91.31       66.11     18.98 o 
   0   4   4       75.46       38.41     19.00 o 
   1   4   4      348.04      297.01     26.77 o 
   2   4   4     5985.11     5553.48     81.71 o 
   3   4   4     1293.23     1218.37     41.02 o 
   4   4   4        0.00       10.61     21.97 o 
   5   4   4      104.19      113.77     25.66 o 
   6   4   4      106.77       70.78     31.08 o 
   7   4   4    21808.07    23269.83    449.61 o 
   8   4   4      811.27      944.74     73.56 o 
   9   4   4       25.40       15.12     38.60 o 
  10   4   4       49.02       54.03     53.99 o 
  11   4   4       58.07       66.03     88.88 o 
  12   4   4       92.18      192.25     71.46 o 
  13   4   4      482.93      430.84     89.95 o 
  14   4   4        0.37      -38.23     57.78 o 
  15   4   4        0.61       70.51     66.54 o 
  16   4   4       73.09       83.66     72.53 o 
  17   4   4      159.97      234.70    146.40 o 
  18   4   4      203.87      332.79     91.50 o 
 -22   5   4       89.68      214.37    146.40 o 
 -21   5   4       86.48      307.48     92.76 o 
 -20   5   4        0.06       22.12     66.51 o 
 -19   5   4       48.76       78.17    120.26 o 
 -18   5   4     4268.39     3914.57    212.31 o 
 -17   5   4     1723.23     1560.60    316.33 o 
 -16   5   4      301.83      302.98     52.84 o 
 -15   5   4      517.80      499.30     57.12 o 
 -14   5   4       74.88       59.22     36.94 o 
 -13   5   4     5941.98     5871.67    150.22 o 
 -12   5   4      725.43      725.12     48.17 o 
 -11   5   4       30.58       24.44     24.36 o 
 -10   5   4       44.35       28.25     20.93 o 
  -9   5   4     3236.97     3474.77     71.79 o 
  -8   5   4      297.10      318.63     21.99 o 
  -7   5   4       81.37       81.88     19.22 o 
  -6   5   4      702.83      685.36     34.18 o 
  -5   5   4      387.58      395.29     25.44 o 
  -4   5   4     3983.94     3971.24     67.48 o 
  -3   5   4     2193.18     2570.55     51.84 o 
  -2   5   4      120.13      133.96     20.08 o 
  -1   5   4       23.65       26.14     17.31 o 
   0   5   4       33.19       61.54     19.11 o 
   1   5   4        4.95       -1.93     11.08 o 
   2   5   4    34660.62    34456.65    531.05 o 
   3   5   4       30.15       75.01     33.48 o 
   4   5   4        1.76       21.59     14.90 o 
   5   5   4       25.99       25.63     21.35 o 
   6   5   4     1977.82     1921.37     68.61 o 
   7   5   4      706.08      689.22     52.77 o 
   8   5   4     2649.94     2735.83    103.13 o 
   9   5   4      109.90      104.36     44.52 o 
  10   5   4        8.95       68.98    115.03 o 
  11   5   4        8.61       20.73     51.26 o 
  12   5   4     6785.26     6518.39    251.23 o 
  13   5   4      170.72      153.24     63.87 o 
  14   5   4      191.07      227.73     75.98 o 
  15   5   4       80.72       95.03     71.48 o 
  16   5   4       38.47       56.69     67.66 o 
  17   5   4       57.68      258.82    107.18 o 
  18   5   4       17.81      130.71    146.40 o 
 -21   6   4       86.49       90.79     77.38 o 
 -20   6   4       16.20       11.59    138.56 o 
 -19   6   4      713.65      738.89    120.32 o 
 -18   6   4      126.55      287.53     86.27 o 
 -17   6   4     2090.70     2060.16    169.93 o 
 -16   6   4      152.11      121.54     52.07 o 
 -15   6   4       83.18      119.48     40.09 o 
 -14   6   4        0.02       25.39     33.64 o 
 -13   6   4      394.05      451.34     54.82 o 
 -12   6   4      446.94      493.52     42.82 o 
 -11   6   4      156.59      200.89     36.30 o 
 -10   6   4       49.71       33.44     19.18 o 
  -9   6   4      230.66      236.33     33.67 o 
  -8   6   4    20411.69    21630.95    273.34 o 
  -7   6   4       24.62       12.81     18.63 o 
  -6   6   4       36.56       33.44     14.57 o 
  -5   6   4     1014.98      953.76     31.21 o 
  -4   6   4      371.28      411.60     32.54 o 
  -3   6   4      524.63      517.52     26.30 o 
  -2   6   4     3235.74     3113.14     64.71 o 
  -1   6   4      170.80      163.62     21.68 o 
   0   6   4      142.53       81.91     21.45 o 
   1   6   4       77.93       79.55     15.20 o 
   2   6   4     2313.05     2493.89     87.27 o 
   3   6   4      169.78      145.42     36.61 o 
   4   6   4      102.64      139.31     37.53 o 
   5   6   4        2.20      -34.38     52.28 o 
   6   6   4     5101.78     5275.85    123.60 o 
   7   6   4    19683.40    20639.60    804.12 o 
   8   6   4        4.69      -29.49     29.49 o 
   9   6   4        8.96      -26.87     36.16 o 
  10   6   4        3.01       11.24     57.74 o 
  11   6   4     1494.41     1348.30    108.29 o 
  12   6   4     1502.91     1258.73    108.29 o 
  13   6   4     2155.16     2023.70    135.87 o 
  14   6   4      245.62      252.53    109.80 o 
  15   6   4      180.52       93.04     68.67 o 
  16   6   4        0.21       57.95    112.41 o 
  17   6   4      686.48     1082.75    120.26 o 
  18   6   4       16.41     -104.57    115.03 o 
 -21   7   4      138.23      104.97    141.17 o 
 -20   7   4       48.68      136.39     82.20 o 
 -19   7   4      979.19     1147.95    129.04 o 
 -18   7   4      751.05      650.35    106.37 o 
 -17   7   4      398.92      465.12     76.75 o 
 -16   7   4      322.44      141.78     87.36 o 
 -15   7   4        1.26       33.18     33.75 o 
 -14   7   4      705.46      748.04     57.97 o 
 -13   7   4        0.21       52.60     33.98 o 
 -12   7   4      147.66      182.96     35.85 o 
 -11   7   4        8.35       -5.44     26.11 o 
 -10   7   4       14.98       27.04     24.80 o 
  -9   7   4      722.34      906.31     44.36 o 
  -8   7   4      187.81      299.34     36.44 o 
  -7   7   4      490.05      551.24     36.72 o 
  -6   7   4      170.29      166.93     20.41 o 
  -5   7   4      105.93       92.32     19.04 o 
  -4   7   4     6390.75     6507.10    101.32 o 
  -3   7   4    13959.13    14215.20    181.77 o 
  -2   7   4     9808.38     9809.52    146.06 o 
  -1   7   4     1753.92     1637.41     48.54 o 
   0   7   4       66.07       73.91     14.87 o 
   1   7   4     2368.44     2615.11     57.50 o 
   2   7   4    12813.77    15198.08    275.62 o 
   3   7   4      341.07      386.95     48.22 o 
   4   7   4      172.87      179.19     70.58 o 
   5   7   4       27.29       19.61     77.33 o 
   6   7   4     2359.29     2405.33    147.75 o 
   7   7   4     5465.62     5401.06    334.63 o 
   8   7   4     2807.54     2685.85     84.97 o 
   9   7   4      425.11      514.64     47.36 o 
  10   7   4       33.76       -6.52     47.13 o 
  11   7   4      477.12      491.98     65.92 o 
  12   7   4     3206.81     3027.20    149.97 o 
  13   7   4      144.82       90.63     51.44 o 
  14   7   4       11.23       36.77     53.05 o 
  15   7   4       11.04       19.01     54.48 o 
  16   7   4      167.83      296.60    122.87 o 
  17   7   4        1.74       36.60    141.17 o 
 -21   8   4        0.66      118.22    133.33 o 
 -20   8   4       76.94      162.65     81.24 o 
 -19   8   4      555.92      706.56    190.84 o 
 -18   8   4     2621.26     2444.21    211.38 o 
 -17   8   4      812.87      870.42     95.73 o 
 -16   8   4       11.13      105.75     35.70 o 
 -15   8   4       80.41       83.03     39.15 o 
 -14   8   4       24.30       51.99     30.30 o 
 -13   8   4      125.09       77.84     29.31 o 
 -12   8   4       23.36       33.15     24.38 o 
 -11   8   4       49.33        8.32     26.51 o 
 -10   8   4       89.75       66.84     28.40 o 
  -9   8   4     1221.92     1231.65     72.05 o 
  -8   8   4    11097.98    12277.70    190.19 o 
  -7   8   4     6583.22     6478.24    113.59 o 
  -6   8   4       77.55       75.71     19.66 o 
  -5   8   4       48.37       20.68     18.54 o 
  -4   8   4    11550.60    11686.79    160.65 o 
  -3   8   4      178.13      156.67     25.47 o 
  -2   8   4      634.83      650.90     35.46 o 
  -1   8   4     1389.10     1408.95     48.71 o 
   0   8   4      760.23      847.24     47.56 o 
   1   8   4      981.55      981.47     46.21 o 
   2   8   4        1.49       30.12     31.76 o 
   3   8   4     2518.69     2281.61     93.33 o 
   4   8   4      125.56      145.69     51.13 o 
   5   8   4      593.44      574.14     88.88 o 
   6   8   4     4576.17     4161.90    292.80 o 
   7   8   4      712.63      468.72     90.52 o 
   8   8   4      777.46      564.68    151.63 o 
   9   8   4      120.41      115.03    104.57 o 
  10   8   4      662.00      666.92     68.46 o 
  11   8   4      333.62      283.66     39.50 o 
  12   8   4       54.34      142.13    107.18 o 
  13   8   4       37.83      163.93     51.89 o 
  14   8   4      352.64      460.71     71.76 o 
  15   8   4      109.76      225.81     57.67 o 
  16   8   4        4.50       31.37    135.94 o 
  17   8   4       10.40      209.14    146.40 o 
 -21   9   4      110.49      337.56    201.30 o 
 -20   9   4      326.71      463.99    135.94 o 
 -19   9   4     1201.92     1455.80    206.53 o 
 -18   9   4     1140.79     1121.04    187.82 o 
 -17   9   4        8.75       -4.86     53.66 o 
 -16   9   4      139.27      138.80    105.31 o 
 -15   9   4        2.28        6.40     34.88 o 
 -14   9   4     1295.74     1091.40     56.99 o 
 -13   9   4     2778.51     2536.15     92.58 o 
 -12   9   4      217.24      248.84     37.69 o 
 -11   9   4      478.69      486.13     43.81 o 
 -10   9   4      152.88      134.81     32.82 o 
  -9   9   4      512.39      516.56     40.80 o 
  -8   9   4     2211.52     2443.33     79.70 o 
  -7   9   4     1797.05     2087.98     60.40 o 
  -6   9   4     1907.68     1908.83     56.43 o 
  -5   9   4       27.10       -0.91     20.18 o 
  -4   9   4      768.80      828.34     38.07 o 
  -3   9   4    20105.90    21474.11    290.19 o 
  -2   9   4    10485.25    11364.66    171.30 o 
  -1   9   4      347.43      371.16     31.87 o 
   0   9   4      104.50       71.30     22.90 o 
   1   9   4     6505.02     6550.85    130.04 o 
   2   9   4     1930.81     1850.70    112.45 o 
   3   9   4     1117.24     1092.77     85.85 o 
   4   9   4     1132.22     1090.23     90.25 o 
   5   9   4        1.89      -13.59     55.09 o 
   6   9   4      543.84      605.92     97.92 o 
   7   9   4      340.29      312.35     84.79 o 
   8   9   4     7135.76     6924.36    286.08 o 
   9   9   4       22.79       62.74    104.57 o 
  10   9   4       37.69       41.83    109.80 o 
  11   9   4      364.32      334.63    141.17 o 
  12   9   4     1136.30     1118.90    224.83 o 
  13   9   4       38.10      188.23    130.71 o 
  14   9   4       95.68      -15.69    125.48 o 
  15   9   4      162.40       36.60    125.48 o 
  16   9   4      162.87      135.94    141.17 o 
  17   9   4      769.47      784.28    235.28 o 
 -20  10   4      105.35      151.40     77.33 o 
 -19  10   4     1764.34     1426.77    116.75 o 
 -18  10   4      623.64      690.01     87.39 o 
 -17  10   4      138.18      115.73    109.85 o 
 -16  10   4      108.00       86.90     59.74 o 
 -15  10   4       40.94      100.57     55.18 o 
 -14  10   4     1254.86     1272.49     60.39 o 
 -13  10   4      119.22      159.60     33.39 o 
 -12  10   4      220.20      333.39     40.54 o 
 -11  10   4       84.43      101.64     33.01 o 
 -10  10   4      221.33      264.94     41.70 o 
  -9  10   4      625.65      523.35     49.07 o 
  -8  10   4     7136.43     6814.11    160.56 o 
  -7  10   4     1189.78     1131.49     44.85 o 
  -6  10   4       16.41       43.04     21.64 o 
  -5  10   4      298.37      342.43     30.38 o 
  -4  10   4    10083.65    10304.03    153.14 o 
  -3  10   4    14412.07    15277.37    223.70 o 
  -2  10   4      287.85      358.11     34.65 o 
  -1  10   4      356.49      333.55     33.10 o 
   0  10   4        7.49      -19.81     19.81 o 
   1  10   4      108.83       88.03     26.23 o 
   2  10   4      225.62      289.53     24.98 o 
   3  10   4      871.09      909.57    115.80 o 
   4  10   4       37.50       59.73     99.34 o 
   5  10   4        3.36       28.91     62.53 o 
   6  10   4        0.31       13.53     62.53 o 
   7  10   4      477.16      857.27    156.86 o 
   8  10   4     1892.14     1828.24    160.03 o 
   9  10   4      313.56      431.69    169.93 o 
  10  10   4      477.55      250.97    135.94 o 
  11  10   4       43.14       52.29    109.80 o 
  12  10   4       85.50       73.20    115.03 o 
  13  10   4      435.14      235.28    151.63 o 
  14  10   4       16.91      -15.69    115.03 o 
  15  10   4       30.55      261.43    162.08 o 
  16  10   4      329.30      198.68    177.77 o 
 -20  11   4        0.04      -78.43    120.26 o 
 -19  11   4     2552.10     2641.01    352.93 o 
 -18  11   4     2590.77     2505.54    140.65 o 
 -17  11   4      165.39      171.90     64.87 o 
 -16  11   4      138.51      202.92     61.81 o 
 -15  11   4       19.08       35.16     51.50 o 
 -14  11   4      173.10      185.72     61.03 o 
 -13  11   4     2220.87     2166.85     91.46 o 
 -12  11   4      768.79      696.21     76.55 o 
 -11  11   4       23.95      -14.84     30.95 o 
 -10  11   4       24.06       70.94     34.95 o 
  -9  11   4      148.81      166.90     30.00 o 
  -8  11   4      905.27     1126.43     51.38 o 
  -7  11   4      472.16      579.48     42.44 o 
  -6  11   4     1318.44     1357.94     51.22 o 
  -5  11   4      382.02      414.51     36.68 o 
  -4  11   4       35.33        0.84     24.77 o 
  -3  11   4     6574.65     7052.62    131.70 o 
  -2  11   4     2798.16     2935.23     79.28 o 
  -1  11   4        0.16       21.02     24.90 o 
   0  11   4        2.64        8.00     22.75 o 
   1  11   4      369.38      552.95     48.34 o 
   2  11   4     2974.24     3045.43     75.90 o 
   3  11   4     4697.88     4673.80    172.28 o 
   4  11   4       13.32       28.60     62.53 o 
   5  11   4       58.98       66.13     68.32 o 
   6  11   4        7.15       23.01     64.62 o 
   7  11   4     3576.32     3844.26    212.37 o 
   8  11   4     4752.13     5128.06    386.91 o 
   9  11   4       94.35      -24.40     66.24 o 
  10  11   4        3.64      -83.66     83.66 o 
  11  11   4        1.92       10.46    104.57 o 
  12  11   4        1.02       20.91    120.26 o 
  13  11   4      364.52      449.65    188.23 o 
  14  11   4       10.97       -5.23    115.03 o 
  15  11   4      129.30      444.42    188.23 o 
  16  11   4      310.48       31.37    146.40 o 
 -19  12   4       94.08      140.57    111.63 o 
 -18  12   4     1635.16     2094.03    287.57 o 
 -17  12   4      778.06      770.12     86.53 o 
 -16  12   4      147.79      161.79    196.07 o 
 -15  12   4       15.45       48.10     83.66 o 
 -14  12   4        8.21      -47.06     70.25 o 
 -13  12   4     1794.98     1531.62    183.00 o 
 -12  12   4       36.73       -7.67     49.25 o 
 -11  12   4       35.30       22.15     57.36 o 
 -10  12   4       44.56       43.52     28.59 o 
  -9  12   4     9141.84     8803.64    165.29 o 
  -8  12   4      163.87      200.82     34.38 o 
  -7  12   4     1063.63     1056.87     46.57 o 
  -6  12   4      436.30      367.60     35.02 o 
  -5  12   4      225.63      274.55     33.87 o 
  -4  12   4      818.71      871.30     47.66 o 
  -3  12   4        0.74       19.99     29.17 o 
  -2  12   4      570.63      498.29     44.02 o 
  -1  12   4       54.29       40.62     31.18 o 
   0  12   4        0.06       -5.82     30.17 o 
   1  12   4       16.31        8.66     38.49 o 
   2  12   4      608.70      624.05     40.90 o 
   3  12   4      928.33      949.10    266.65 o 
   4  12   4      178.40      222.21     81.34 o 
   5  12   4      469.15      595.94    106.45 o 
   6  12   4     1430.97     1286.42    175.16 o 
   7  12   4     4889.99     4840.91    243.67 o 
   8  12   4     4123.88     3954.66    577.75 o 
   9  12   4        0.73       33.99     77.64 o 
  10  12   4        4.55      -21.66     77.38 o 
  11  12   4      675.12      847.02    214.37 o 
  12  12   4      505.11      501.94    188.23 o 
  13  12   4       30.56       52.29    125.48 o 
  14  12   4      100.58      146.40    146.40 o 
  15  12   4      201.57      428.74    198.68 o 
 -19  13   4       79.87      -45.39     86.82 o 
 -18  13   4     5955.80     6242.50    339.17 o 
 -17  13   4     1801.59     1616.84    198.72 o 
 -16  13   4        0.01       77.36     90.52 o 
 -15  13   4      108.43      179.94     96.67 o 
 -14  13   4      158.51       68.88     99.34 o 
 -13  13   4     4637.33     4207.58    243.67 o 
 -12  13   4        8.46      -49.04     88.88 o 
 -11  13   4       77.77       95.31     38.37 o 
 -10  13   4      137.96      184.71     33.31 o 
  -9  13   4      248.24      229.26     36.14 o 
  -8  13   4      658.52      711.45     60.22 o 
  -7  13   4      198.32      189.97     35.35 o 
  -6  13   4      277.50      322.08     39.44 o 
  -5  13   4      117.54       72.92     33.50 o 
  -4  13   4      191.71      184.43     55.90 o 
  -3  13   4      676.35      825.76     53.17 o 
  -2  13   4     4698.52     4686.26    109.92 o 
  -1  13   4        0.00       -8.47     29.47 o 
   0  13   4      173.50      113.58     37.94 o 
   1  13   4       18.63       14.33     23.45 o 
   2  13   4     1890.43     1756.84     65.40 o 
   3  13   4      987.60     1007.84    117.62 o 
   4  13   4      294.75      350.38     92.21 o 
   5  13   4      201.50      313.90    214.37 o 
   6  13   4     6599.14     6639.11    290.07 o 
   7  13   4     7352.48     7128.85    308.29 o 
   8  13   4     4810.43     4346.95    248.35 o 
   9  13   4        4.93       -0.50     77.38 o 
  10  13   4      214.95      213.97     99.34 o 
  11  13   4      797.85      747.68    214.37 o 
  12  13   4      123.54      188.23    146.40 o 
  13  13   4      247.73      287.57    172.54 o 
  14  13   4       88.61      209.14    162.08 o 
  15  13   4       84.01      109.80    162.08 o 
 -18  14   4      149.52      130.98    106.45 o 
 -17  14   4      822.70      810.36    160.03 o 
 -16  14   4       58.49       47.16    112.41 o 
 -15  14   4      315.04      615.19    216.98 o 
 -14  14   4      107.39      -61.77    138.56 o 
 -13  14   4     7945.77     7146.34    415.67 o 
 -12  14   4     2341.36     2160.90    116.20 o 
 -11  14   4        1.28       11.39     38.64 o 
 -10  14   4        5.33      -31.13     31.13 o 
  -9  14   4      302.99      232.00     45.54 o 
  -8  14   4    14620.49    14074.13    277.28 o 
  -7  14   4     4386.15     4464.46    114.49 o 
  -6  14   4      379.84      350.84     42.80 o 
  -5  14   4      100.67       88.79     36.02 o 
  -4  14   4      922.64      947.81     57.90 o 
  -3  14   4     1810.08     1861.81     74.48 o 
  -2  14   4      388.49      471.49     47.84 o 
  -1  14   4      158.19      143.19     37.54 o 
   0  14   4      168.83      102.63     35.78 o 
   1  14   4     9097.20     8864.01    206.35 o 
   2  14   4       20.15       44.54     30.49 o 
   3  14   4     1113.17      992.80    123.48 o 
   4  14   4      333.52      224.94    104.57 o 
   5  14   4      782.10      792.04    279.73 o 
   6  14   4        4.67      -34.42    128.10 o 
   7  14   4     3954.53     3742.72    221.46 o 
   8  14   4        2.71      -29.72     69.95 o 
   9  14   4      203.43      143.78     91.54 o 
  10  14   4       60.95       31.37     85.03 o 
  11  14   4     2521.83     2154.15    313.71 o 
  12  14   4      148.48      224.83    177.77 o 
  13  14   4      611.09      245.74    172.54 o 
  14  14   4        0.95       10.46    141.17 o 
 -17  15   4       42.11       47.15    104.16 o 
 -16  15   4      100.81      101.22     97.92 o 
 -15  15   4        0.97       24.73     96.73 o 
 -14  15   4      676.17      613.13    135.45 o 
 -13  15   4     1363.05     1397.81    227.44 o 
 -12  15   4      618.85      583.15     66.66 o 
 -11  15   4       10.98       60.96     44.79 o 
 -10  15   4      144.93      183.00     51.76 o 
  -9  15   4      510.33      532.03     76.22 o 
  -8  15   4      369.06      342.52     53.29 o 
  -7  15   4     4447.16     4115.38    112.42 o 
  -6  15   4      420.19      418.88     45.60 o 
  -5  15   4       79.71       72.30     36.49 o 
  -4  15   4     8634.47     8359.76    188.62 o 
  -3  15   4     4773.50     4995.60    138.74 o 
  -2  15   4     3260.22     3188.09     96.62 o 
  -1  15   4        0.11      -31.88     31.88 o 
   0  15   4      812.63      837.71     58.29 o 
   1  15   4        0.10       -6.89     29.61 o 
   2  15   4     5996.47     5990.36    145.54 o 
   3  15   4      405.31      464.71     51.89 o 
   4  15   4        0.85       18.04     73.67 o 
   5  15   4      274.64      243.18     90.52 o 
   6  15   4      810.19      846.19    131.21 o 
   7  15   4      840.02      986.11    143.62 o 
   8  15   4      581.45      416.95    116.42 o 
   9  15   4       42.48       26.14    122.87 o 
  10  15   4       60.86      -20.91     86.82 o 
  11  15   4        9.08      -14.94     90.07 o 
  12  15   4       63.29     -104.57    109.80 o 
  13  15   4        1.52     -104.57    104.57 o 
 -16  16   4      122.74      253.58    122.01 o 
 -15  16   4       28.19      -88.73     88.73 o 
 -14  16   4      399.12      588.28    144.05 o 
 -13  16   4      354.24      388.32    141.17 o 
 -12  16   4       12.32      -63.99     63.99 o 
 -11  16   4      186.97      151.39     54.17 o 
 -10  16   4      288.89      341.55     75.57 o 
  -9  16   4      157.13      107.60     54.33 o 
  -8  16   4     8820.29     9110.07    212.11 o 
  -7  16   4     1830.82     1753.04     76.28 o 
  -6  16   4      521.17      526.04     49.41 o 
  -5  16   4      105.31      109.63     46.35 o 
  -4  16   4      263.02      279.84     44.31 o 
  -3  16   4     3348.25     3252.42    101.10 o 
  -2  16   4       17.34       -0.46     35.00 o 
  -1  16   4      443.71      504.16     52.38 o 
   0  16   4      153.68       80.73     37.39 o 
   1  16   4     3285.57     3418.37    103.71 o 
   2  16   4     8970.93     8137.34    178.30 o 
   3  16   4     1263.57     1436.85     89.52 o 
   4  16   4        6.02      -25.56     66.24 o 
   5  16   4      767.59      839.69    132.94 o 
   6  16   4     1843.20     1631.65    171.65 o 
   7  16   4     5805.80     5962.11    298.85 o 
   8  16   4      574.41      603.79    164.70 o 
   9  16   4       18.29       75.12     96.73 o 
  10  16   4        0.42      -81.08     81.08 o 
  11  16   4      107.08      150.94    188.23 o 
  12  16   4     3778.57     4606.33    460.11 o 
  13  16   4        2.12      -94.11    130.71 o 
 -16  17   4        0.81       99.08    109.26 o 
 -15  17   4        8.86       57.04    100.42 o 
 -14  17   4      137.86       80.75    125.48 o 
 -13  17   4     1886.71     1989.22    208.27 o 
 -12  17   4      141.63      168.00     97.50 o 
 -11  17   4        1.43      -31.37     75.29 o 
 -10  17   4      273.78      193.63     59.28 o 
  -9  17   4     2040.66     1899.92    121.74 o 
  -8  17   4      149.50      125.95     55.41 o 
  -7  17   4       16.58       -7.08     45.65 o 
  -6  17   4       14.58       68.27     43.98 o 
  -5  17   4       52.22        7.18     39.09 o 
  -4  17   4     1621.30     1602.14     94.38 o 
  -3  17   4     4691.77     4491.10    147.92 o 
  -2  17   4      565.56      437.14     77.59 o 
  -1  17   4       48.47       40.86     39.39 o 
   0  17   4       20.54      -26.62     36.12 o 
   1  17   4     1210.47     1258.20    124.52 o 
   2  17   4     1464.50     1343.27     79.37 o 
   3  17   4     4614.13     4083.89    119.82 o 
   4  17   4       93.50      172.32     85.42 o 
   5  17   4      287.47      186.94     96.73 o 
   6  17   4       15.58      -31.37     73.94 o 
   7  17   4     1446.98     1377.86    173.29 o 
   8  17   4      474.20      334.87    115.36 o 
   9  17   4       14.33       41.31     91.54 o 
  10  17   4       54.38      152.77    101.62 o 
  11  17   4      128.39      -66.72     90.45 o 
  12  17   4      458.35      224.83    183.00 o 
 -15  18   4      202.97      166.87    109.02 o 
 -14  18   4      296.67      241.97    112.35 o 
 -13  18   4      771.22      942.31    420.90 o 
 -12  18   4      620.27      589.25    250.97 o 
 -11  18   4        2.49      -18.30     77.64 o 
 -10  18   4       31.61       16.40     81.08 o 
  -9  18   4      382.25      271.54     75.26 o 
  -8  18   4     4434.61     4334.69    234.21 o 
  -7  18   4     1604.90     1515.61    114.13 o 
  -6  18   4        0.08       29.64     51.50 o 
  -5  18   4      479.43      345.68     57.72 o 
  -4  18   4        8.33       20.14     43.71 o 
  -3  18   4     4629.85     4721.12    157.04 o 
  -2  18   4       59.96       31.64     45.19 o 
  -1  18   4        8.32       13.48     42.36 o 
   0  18   4       13.51       68.37     55.40 o 
   1  18   4     1791.88     1795.47    128.68 o 
   2  18   4     1287.08     1239.14    112.98 o 
   3  18   4      337.96      291.71     76.43 o 
   4  18   4       48.45       83.19     62.20 o 
   5  18   4      119.89       62.74     92.21 o 
   6  18   4      405.54      637.92    203.91 o 
   7  18   4      886.37      945.09    153.40 o 
   8  18   4       53.42       21.36     86.35 o 
   9  18   4       13.81      -49.67     85.03 o 
  10  18   4        3.30       20.29     92.21 o 
  11  18   4      164.25      168.51    167.31 o 
 -13  19   4     2273.66     2536.49    243.25 o 
 -12  19   4     2392.31     2715.89    363.38 o 
 -11  19   4       23.65      -26.14    156.86 o 
 -10  19   4      143.75      150.22     95.91 o 
  -9  19   4      288.68      219.60    103.52 o 
  -8  19   4      150.84      106.84     63.82 o 
  -7  19   4     1026.69     1056.64    101.93 o 
  -6  19   4        4.82      -36.11     56.81 o 
  -5  19   4      296.64      211.96     89.40 o 
  -4  19   4       91.93      134.42     61.33 o 
  -3  19   4      852.01      979.75     86.92 o 
  -2  19   4     2882.39     2434.95    142.60 o 
  -1  19   4      210.67      121.89     65.23 o 
   0  19   4      383.20      505.99     86.54 o 
   1  19   4        3.19      -49.71     49.71 o 
   2  19   4     6674.89     6851.15    243.39 o 
   3  19   4     1406.04     1526.22    143.08 o 
   4  19   4      126.93       22.92     62.20 o 
   5  19   4       22.27       76.45     61.75 o 
   6  19   4     1082.09     1232.25    119.96 o 
   7  19   4     1380.47     1699.95    191.97 o 
   8  19   4       16.93      -72.33     87.81 o 
   9  19   4      398.90      399.98    133.10 o 
  10  19   4      597.87      801.55    162.67 o 
 -12  20   4      116.39      208.10    167.31 o 
 -11  20   4      134.24      169.12    107.03 o 
 -10  20   4      460.01      646.15    135.45 o 
  -9  20   4     1364.53     1738.52    192.25 o 
  -8  20   4     1030.22     1310.55    173.65 o 
  -7  20   4      510.18      455.21     82.69 o 
  -6  20   4      435.26      383.74     77.44 o 
  -5  20   4      285.44      361.05     75.12 o 
  -4  20   4      519.09      530.79    112.41 o 
  -3  20   4      416.54      332.54     90.52 o 
  -2  20   4      818.52     1045.50    203.91 o 
  -1  20   4      518.41      743.48     99.25 o 
   0  20   4      667.32      767.50    103.44 o 
   1  20   4       16.03      -37.57     56.84 o 
   2  20   4       26.35      -29.13     60.01 o 
   3  20   4     1036.64     1129.08    120.25 o 
   4  20   4      211.13      189.30     70.06 o 
   5  20   4       56.20      123.24     68.48 o 
   6  20   4      599.50      594.32    100.51 o 
   7  20   4      371.91      355.21    144.11 o 
   8  20   4        0.59      223.62    120.11 o 
 -10  21   4      219.78      197.28    101.75 o 
  -9  21   4      469.61      874.97    151.45 o 
  -8  21   4        1.91      143.78     88.73 o 
  -7  21   4       16.13      -78.43     99.34 o 
  -6  21   4      381.72      378.24     95.44 o 
  -5  21   4      429.45      332.92     90.90 o 
  -4  21   4     1363.61     1580.75    155.78 o 
  -3  21   4      890.43      988.46    132.48 o 
  -2  21   4       44.34      194.15     83.12 o 
  -1  21   4      197.14      312.25    115.03 o 
   0  21   4      197.02      149.01     85.03 o 
   1  21   4     1691.41     2079.33    179.28 o 
   2  21   4     1461.38     1557.18    137.43 o 
   3  21   4     1133.62     1110.18    123.88 o 
   4  21   4       58.03       -4.71     66.80 o 
   5  21   4       32.62      -37.60     63.12 o 
   6  21   4       27.51       51.42     71.04 o 
   7  21   4      117.17       61.36     95.44 o 
  -8  22   4     1390.27     1511.04    277.11 o 
  -7  22   4      333.59      381.68    156.86 o 
  -6  22   4      282.21      -94.11     99.34 o 
  -5  22   4       17.07       16.86     71.48 o 
  -4  22   4     1123.87     1375.34    154.50 o 
  -3  22   4       56.24       79.24     83.12 o 
  -2  22   4      244.57      206.53     92.43 o 
  -1  22   4       96.34       64.14     83.12 o 
   0  22   4       61.84      220.00     95.91 o 
   1  22   4       22.45      130.82     90.07 o 
   2  22   4      219.77      323.98    102.73 o 
   3  22   4      169.50      138.06     86.82 o 
   4  22   4        3.34        6.89    141.17 o 
  -5  23   4       21.20      125.48    141.17 o 
  -4  23   4      185.06      273.36     96.67 o 
  -3  23   4      355.82      621.10    164.70 o 
  -2  23   4     2058.42     2517.49    199.23 o 
  -1  23   4      279.86      252.58     95.91 o 
   0  23   4      212.38      273.69    101.62 o 
   1  23   4     3559.84     3344.01    229.13 o 
 -22   1   5       85.89      265.06     84.79 o 
 -21   1   5     1068.06     1231.97    151.63 o 
 -20   1   5        4.25       13.07     73.94 o 
 -19   1   5       26.71       86.45     79.42 o 
 -18   1   5       37.49       84.89    112.41 o 
 -17   1   5        2.59        1.86     57.22 o 
 -16   1   5     2164.52     2214.35    164.49 o 
 -15   1   5     2137.99     1751.58    142.30 o 
 -14   1   5      815.59      867.37     76.71 o 
 -13   1   5       42.72       70.48     29.93 o 
 -12   1   5       26.21      -22.25     24.32 o 
 -11   1   5     1244.95     1363.43     49.47 o 
 -10   1   5      451.02      484.51     29.00 o 
  -9   1   5     1495.35     1558.74     42.72 o 
  -8   1   5      608.34      545.02     25.22 o 
  -7   1   5       32.13       29.47     13.80 o 
  -6   1   5    10943.58    10768.27    150.82 o 
  -5   1   5     3677.54     3658.63     87.55 o 
  -4   1   5      396.02      356.48     24.24 o 
  -3   1   5        7.96       -9.64     11.96 o 
  -2   1   5      135.70       91.06     13.98 o 
  -1   1   5     2807.32     2781.55     50.11 o 
   0   1   5   187026.59   183274.20   2427.84 o 
   1   1   5     2149.42     2202.37     79.24 o 
   2   1   5      203.30      206.03     33.68 o 
   3   1   5       78.80       83.50     30.50 o 
   4   1   5      211.56      238.40     37.02 o 
   5   1   5     3291.92     3932.56    107.49 o 
   6   1   5      279.01      345.89     44.88 o 
   7   1   5        3.44      -36.81     36.81 o 
   8   1   5        3.43       24.21     49.81 o 
   9   1   5       85.05      142.44     60.92 o 
  10   1   5        0.19      -54.90     54.90 o 
  11   1   5      161.18      124.78     68.32 o 
  12   1   5       39.01       -4.57     73.20 o 
  13   1   5        0.10      -40.09     60.92 o 
  14   1   5       88.69       51.08     71.46 o 
  15   1   5      251.89      335.22     97.50 o 
  16   1   5       27.47      -78.43     78.43 o 
  17   1   5        1.35      -45.36     68.32 o 
  18   1   5        0.01      117.81     86.35 o 
 -22   2   5       11.77      238.67    120.26 o 
 -21   2   5      243.76      288.08    107.18 o 
 -20   2   5      211.67       31.37     73.94 o 
 -19   2   5      154.85      128.10     73.94 o 
 -18   2   5       45.38      -53.13     57.22 o 
 -17   2   5        0.07       46.44     62.53 o 
 -16   2   5      329.43      421.99     90.07 o 
 -15   2   5    28770.77    26108.45    526.76 o 
 -14   2   5     2906.67     2936.72    106.46 o 
 -13   2   5      436.00      525.82     51.11 o 
 -12   2   5        1.21      -23.03     23.03 o 
 -11   2   5     1009.91     1068.31     44.69 o 
 -10   2   5    12584.07    11866.41    233.71 o 
  -9   2   5      190.52      177.28     22.84 o 
  -8   2   5        8.51        2.37     13.83 o 
  -7   2   5      221.35      177.18     16.12 o 
  -6   2   5     1447.64     1424.68     39.20 o 
  -5   2   5    11746.72    11577.14    241.44 o 
  -4   2   5      276.18      267.85     22.61 o 
  -3   2   5        7.49        5.58     16.81 o 
  -2   2   5      118.23       84.25     18.32 o 
  -1   2   5       87.52       41.24     16.58 o 
   0   2   5   197272.86   188591.28   2323.24 o 
   1   2   5      679.24      654.57     33.88 o 
   2   2   5      182.97      202.13     31.98 o 
   3   2   5       47.03       44.69     27.87 o 
   4   2   5     1615.12     1525.84     58.47 o 
   5   2   5    20031.09    20675.29    312.39 o 
   6   2   5     1092.71     1056.29     62.21 o 
   7   2   5      230.18      234.64     49.87 o 
   8   2   5        8.62      -21.26     43.22 o 
   9   2   5       47.33       54.90     55.46 o 
  10   2   5     4792.96     4903.86    213.57 o 
  11   2   5        2.33      -52.29     62.74 o 
  12   2   5        1.74      -28.76     56.10 o 
  13   2   5       23.04       49.52     91.50 o 
  14   2   5       10.52       79.10     72.02 o 
  15   2   5       33.11        9.00     66.24 o 
  16   2   5       52.69      -25.29     67.72 o 
  17   2   5        0.98       29.63     86.27 o 
  18   2   5      120.79      281.61     91.54 o 
 -22   3   5       21.66      157.20     75.98 o 
 -21   3   5      327.36      402.33    104.19 o 
 -20   3   5       12.16      -28.83     66.54 o 
 -19   3   5       19.69      129.44     75.18 o 
 -18   3   5      222.49      307.03    177.77 o 
 -17   3   5       40.92       -3.80     60.25 o 
 -16   3   5      994.75     1111.21     88.15 o 
 -15   3   5     6741.01     6291.61    166.82 o 
 -14   3   5      192.61      152.26     41.27 o 
 -13   3   5        5.98       22.73     30.03 o 
 -12   3   5       13.61       -5.26     29.16 o 
 -11   3   5      221.45      218.37     28.69 o 
 -10   3   5     5941.33     7200.52    117.34 o 
  -9   3   5       17.40        2.23     17.56 o 
  -8   3   5        3.39       -3.71     14.44 o 
  -7   3   5      150.73      126.97     15.51 o 
  -6   3   5     3606.33     3363.12     70.27 o 
  -5   3   5    32906.06    32343.61    446.98 o 
  -4   3   5     2335.16     2243.57     46.40 o 
  -3   3   5        3.61      -18.89     18.89 o 
  -2   3   5      119.14      111.79     23.07 o 
  -1   3   5     1691.26     1681.26     49.54 o 
   0   3   5     3280.01     3273.32     90.76 o 
   1   3   5      908.28      892.09     38.74 o 
   2   3   5      439.68      430.95     30.01 o 
   3   3   5      121.25      135.87     25.56 o 
   4   3   5        0.75      -10.65     23.85 o 
   5   3   5    25069.53    30050.92    489.13 o 
   6   3   5        7.29      -29.97     30.90 o 
   7   3   5        4.56        7.74     37.40 o 
   8   3   5       59.67       38.97     41.99 o 
   9   3   5      625.75      651.99     86.08 o 
  10   3   5      578.73      648.50     90.45 o 
  11   3   5      904.57      927.62    110.55 o 
  12   3   5       29.61      -55.07     75.81 o 
  13   3   5      123.85      123.65     73.67 o 
  14   3   5       30.56       26.14     70.33 o 
  15   3   5      149.82      162.56     80.33 o 
  16   3   5       35.97       56.52     77.38 o 
  17   3   5       11.62       58.30     73.67 o 
 -22   4   5        5.46        8.67     69.09 o 
 -21   4   5       79.58      228.67     89.17 o 
 -20   4   5        4.19       57.51    107.18 o 
 -19   4   5       45.61       78.43    120.26 o 
 -18   4   5       24.91      -30.45     59.97 o 
 -17   4   5       49.27      107.45     71.48 o 
 -16   4   5     4530.87     4149.83    136.21 o 
 -15   4   5     4217.47     4134.16    131.60 o 
 -14   4   5      205.68      154.76     42.43 o 
 -13   4   5       16.71       32.71     32.42 o 
 -12   4   5       46.77        8.87     28.39 o 
 -11   4   5     3293.26     3190.64     77.95 o 
 -10   4   5    58190.59    60513.13    678.56 o 
  -9   4   5      132.10      140.92     25.02 o 
  -8   4   5      294.44      364.92     28.17 o 
  -7   4   5       33.55       42.62     20.08 o 
  -6   4   5     2035.41     2042.80     60.41 o 
  -5   4   5    54336.48    53844.71    603.06 o 
  -4   4   5     9331.63     9489.07    126.54 o 
  -3   4   5      496.92      463.82     27.44 o 
  -2   4   5       64.21       41.77     19.88 o 
  -1   4   5        2.60      -13.74     18.41 o 
   0   4   5     7402.03     7364.35    122.46 o 
   1   4   5      285.65      305.75     30.99 o 
   2   4   5        0.01       26.51     16.42 o 
   3   4   5       24.37       12.12     12.22 o 
   4   4   5      281.74      323.78     31.11 o 
   5   4   5     1047.26      959.16     53.21 o 
   6   4   5     3581.52     3626.33    114.39 o 
   7   4   5       69.45       89.14     40.73 o 
   8   4   5      139.12      175.60     45.55 o 
   9   4   5      970.95      921.26    141.17 o 
  10   4   5      207.67      302.23     68.67 o 
  11   4   5      448.43      495.95    122.87 o 
  12   4   5        7.79      -44.35     78.43 o 
  13   4   5        4.35       13.28     66.54 o 
  14   4   5        4.65       10.32     67.72 o 
  15   4   5       42.30      -58.00     58.81 o 
  16   4   5      336.86      311.47     87.84 o 
  17   4   5       11.02       66.90     68.67 o 
 -22   5   5        0.12      174.36     81.24 o 
 -21   5   5      296.44      356.82    162.08 o 
 -20   5   5     4209.03     3989.12    292.80 o 
 -19   5   5      141.07      138.56     76.59 o 
 -18   5   5       17.54      -62.53     62.53 o 
 -17   5   5       63.71       47.71     54.33 o 
 -16   5   5     5607.76     5285.24    153.78 o 
 -15   5   5     2855.07     2855.57    107.49 o 
 -14   5   5        4.71      -27.96     30.75 o 
 -13   5   5        8.80       -8.35     32.02 o 
 -12   5   5        5.92      -23.43     23.43 o 
 -11   5   5      201.48      269.21     31.97 o 
 -10   5   5      481.87      600.97     35.05 o 
  -9   5   5     1293.43     1439.02     41.07 o 
  -8   5   5       51.63       41.92     20.19 o 
  -7   5   5        7.76        9.37     18.97 o 
  -6   5   5    10136.93    10630.34    159.95 o 
  -5   5   5      721.57      902.31     37.55 o 
  -4   5   5      498.03      517.95     24.22 o 
  -3   5   5        0.02       -0.86     16.03 o 
  -2   5   5      667.44      644.16     31.41 o 
  -1   5   5    17114.94    17502.25    229.24 o 
   0   5   5    11894.59    12226.04    182.77 o 
   1   5   5        6.79        8.68     11.00 o 
   2   5   5       55.27       63.91     33.35 o 
   3   5   5      175.28      197.35     23.38 o 
   4   5   5     1135.97     1107.69     37.70 o 
   5   5   5     7575.13     7955.36    159.52 o 
   6   5   5     2031.90     2146.38    118.91 o 
   7   5   5       21.77       30.01     34.21 o 
   8   5   5      121.14      123.01     40.49 o 
   9   5   5       51.84      118.96     46.83 o 
  10   5   5       16.36       77.25     53.05 o 
  11   5   5      154.37       93.46     53.80 o 
  12   5   5       76.81       68.74     61.56 o 
  13   5   5       28.65       17.53     59.97 o 
  14   5   5     1126.69     1161.60    126.60 o 
  15   5   5       10.81       51.73     67.66 o 
  16   5   5       28.79       38.44     66.54 o 
  17   5   5       18.69      -94.11     94.11 o 
 -22   6   5       20.52      140.39     84.03 o 
 -21   6   5      966.17     1085.46    139.21 o 
 -20   6   5      458.20      435.70    190.84 o 
 -19   6   5       82.84      108.49     72.84 o 
 -18   6   5      170.17      190.35     63.09 o 
 -17   6   5        2.85      -24.69     50.57 o 
 -16   6   5       43.62       -2.43     40.00 o 
 -15   6   5     6044.60     5806.78    154.85 o 
 -14   6   5      768.62      701.84     58.11 o 
 -13   6   5        9.74       34.93     30.75 o 
 -12   6   5        4.56       37.38     25.53 o 
 -11   6   5      762.98      699.81     37.92 o 
 -10   6   5      951.02      678.17     33.76 o 
  -9   6   5       97.82      106.47     17.25 o 
  -8   6   5      183.16      188.63     24.97 o 
  -7   6   5      211.59      232.40     27.79 o 
  -6   6   5      372.64      391.74     22.21 o 
  -5   6   5    18048.18    18319.96    225.56 o 
  -4   6   5     3742.66     3669.45     65.21 o 
  -3   6   5      863.16      813.31     31.81 o 
  -2   6   5      451.71      453.46     28.09 o 
  -1   6   5     3877.91     3938.60     75.85 o 
   0   6   5    25763.39    27390.63    381.66 o 
   1   6   5      247.28      230.00     16.42 o 
   2   6   5       59.51       92.84     33.23 o 
   3   6   5       46.16       61.84     34.67 o 
   4   6   5       62.49       95.96     62.53 o 
   5   6   5    16920.63    17116.08    276.66 o 
   6   6   5     1717.12     1734.88     64.01 o 
   7   6   5        1.92      -28.19     28.19 o 
   8   6   5       22.26       21.17     33.32 o 
   9   6   5     1179.68     1289.83     76.30 o 
  10   6   5     6516.88     6231.22    225.32 o 
  11   6   5      900.92      878.53    125.48 o 
  12   6   5       30.39        7.21     51.26 o 
  13   6   5        0.00       -7.19     86.27 o 
  14   6   5      962.03     1042.50    115.03 o 
  15   6   5      256.86      124.68     63.87 o 
  16   6   5       50.40       26.14    130.71 o 
  17   6   5        0.28       73.20    130.71 o 
 -22   7   5        3.99      203.91    162.08 o 
 -21   7   5     1560.55     1749.43    188.23 o 
 -20   7   5     8760.97     9420.04    360.43 o 
 -19   7   5     1578.24     1774.42    157.49 o 
 -18   7   5       17.51       -1.23     53.80 o 
 -17   7   5       35.69       50.09     54.33 o 
 -16   7   5       77.80       75.37     56.73 o 
 -15   7   5     4932.05     4690.99    152.44 o 
 -14   7   5      141.13      145.37     46.79 o 
 -13   7   5       40.30       48.11     26.60 o 
 -12   7   5        1.27       19.63     21.31 o 
 -11   7   5      556.31      548.77     34.87 o 
 -10   7   5     5173.25     5388.94    106.92 o 
  -9   7   5      954.52      932.09     45.45 o 
  -8   7   5      183.59      163.10     19.15 o 
  -7   7   5       16.43       15.57     15.86 o 
  -6   7   5    13368.57    13638.00    179.13 o 
  -5   7   5    90936.88    96792.88   1055.19 o 
  -4   7   5     5237.19     5535.74     89.18 o 
  -3   7   5     1128.26     1214.65     40.81 o 
  -2   7   5      420.56      473.88     29.89 o 
  -1   7   5     1501.21     1601.03     48.62 o 
   0   7   5    16586.16    16701.52    252.75 o 
   1   7   5       94.77      122.56     14.50 o 
   2   7   5        4.27       38.29     30.52 o 
   3   7   5       23.54      -13.03     31.15 o 
   4   7   5     2061.40     2129.23    138.97 o 
   5   7   5    26693.13    27983.04    993.42 o 
   6   7   5      228.25      334.63    120.26 o 
   7   7   5       37.85       81.47     33.79 o 
   8   7   5      230.48      171.97     32.45 o 
   9   7   5        6.53       11.78     32.85 o 
  10   7   5    13726.28    13552.90    294.22 o 
  11   7   5      594.39      446.50     78.43 o 
  12   7   5       20.50       52.96     65.36 o 
  13   7   5       76.51      131.33    101.96 o 
  14   7   5     1380.90     1419.02    114.85 o 
  15   7   5     2848.68     2760.81    160.56 o 
  16   7   5      225.47      608.90    227.44 o 
  17   7   5        6.14      -41.83    109.80 o 
 -21   8   5     1211.90     1476.31    147.23 o 
 -20   8   5       87.13      146.52    175.16 o 
 -19   8   5     1007.42      852.88    103.14 o 
 -18   8   5      249.77      246.65     70.00 o 
 -17   8   5       51.75        8.56     53.66 o 
 -16   8   5        1.45       21.88     35.54 o 
 -15   8   5    18806.81    16716.36    280.24 o 
 -14   8   5     2352.61     2176.09    154.34 o 
 -13   8   5       21.63      -25.04     25.04 o 
 -12   8   5        2.88      -12.58     23.04 o 
 -11   8   5        2.08        0.97     28.45 o 
 -10   8   5    23856.61    23625.14    356.28 o 
  -9   8   5      456.96      503.47     38.03 o 
  -8   8   5      645.63      689.13     44.15 o 
  -7   8   5      624.10      696.63     32.90 o 
  -6   8   5       13.88        6.39     17.98 o 
  -5   8   5     1468.53     1384.26     46.73 o 
  -4   8   5     8612.49     9356.29    137.77 o 
  -3   8   5       90.53       88.05     22.45 o 
  -2   8   5      674.83      701.12     36.74 o 
  -1   8   5     2029.52     2024.49     86.91 o 
   0   8   5    57516.00    61522.16    812.65 o 
   1   8   5     1645.01     1812.91     79.11 o 
   2   8   5      772.01      762.03     60.22 o 
   3   8   5      285.79      263.13     57.40 o 
   4   8   5      114.42       80.95     63.44 o 
   5   8   5    15974.79    14384.06    854.86 o 
   6   8   5      225.27      392.14    130.71 o 
   7   8   5       51.31      146.40    109.80 o 
   8   8   5        7.18       36.60     88.88 o 
   9   8   5      542.87      909.76    183.00 o 
  10   8   5     2380.83     2193.95    122.76 o 
  11   8   5      215.24      390.71     53.78 o 
  12   8   5        3.60       61.70     62.74 o 
  13   8   5       16.69      102.99     47.95 o 
  14   8   5       16.65      183.00    141.17 o 
  15   8   5      706.39     1288.45    149.01 o 
  16   8   5       15.31       67.97    125.48 o 
 -21   9   5     2011.25     2356.50    175.71 o 
 -20   9   5     8624.31     7885.71    313.23 o 
 -19   9   5     2187.50     2070.04    144.29 o 
 -18   9   5      450.08      363.35     77.25 o 
 -17   9   5       14.77      122.00     72.30 o 
 -16   9   5       42.54       71.33     55.81 o 
 -15   9   5       46.86       89.20     30.53 o 
 -14   9   5      119.77       82.31     30.19 o 
 -13   9   5       47.68       41.01     26.85 o 
 -12   9   5       77.15       88.24     29.53 o 
 -11   9   5     2280.22     2429.43     81.84 o 
 -10   9   5    10604.91     9499.74    177.39 o 
  -9   9   5     7618.13     7730.00    123.25 o 
  -8   9   5      570.30      596.67     34.50 o 
  -7   9   5      139.95      131.44     23.31 o 
  -6   9   5        1.74       -8.25     18.31 o 
  -5   9   5    35607.96    35639.25    419.89 o 
  -4   9   5    18168.91    18716.39    240.76 o 
  -3   9   5     1584.03     1660.10     54.03 o 
  -2   9   5      145.03      148.01     26.35 o 
  -1   9   5     1520.08     1556.95     53.35 o 
   0   9   5    25754.62    26962.74    390.02 o 
   1   9   5       26.77       -7.87     18.32 o 
   2   9   5      318.49      327.37     60.71 o 
   3   9   5        9.47        0.37     45.63 o 
   4   9   5     1163.85     1234.71    116.06 o 
   5   9   5       82.48      226.48     75.18 o 
   6   9   5      369.92      350.51     88.73 o 
   7   9   5      450.92      345.08    130.71 o 
   8   9   5      233.12      318.94    135.94 o 
   9   9   5     6610.48     5934.37    402.60 o 
  10   9   5     2329.08     1992.07    261.43 o 
  11   9   5       59.37      120.26    125.48 o 
  12   9   5       40.77       73.20    125.48 o 
  13   9   5       38.02      135.94    130.71 o 
  14   9   5     2363.56     2253.49    318.94 o 
  15   9   5     2917.37     3497.88    392.14 o 
  16   9   5      103.14      355.54    146.40 o 
 -21  10   5       28.44      177.34     83.93 o 
 -20  10   5     1956.36     2366.95    146.84 o 
 -19  10   5      636.52      700.05     95.99 o 
 -18  10   5       15.96       14.23     58.76 o 
 -17  10   5       82.91       23.40     77.05 o 
 -16  10   5      494.48      560.38     88.51 o 
 -15  10   5     8021.93     7892.07    191.75 o 
 -14  10   5     1123.25     1220.40     73.94 o 
 -13  10   5       50.92       35.74     27.75 o 
 -12  10   5      126.75      137.11     46.22 o 
 -11  10   5      358.50      448.98     48.17 o 
 -10  10   5     8043.14     7447.24    141.21 o 
  -9  10   5      217.08      253.12     30.30 o 
  -8  10   5       73.33       51.56     24.53 o 
  -7  10   5      273.09      263.09     27.58 o 
  -6  10   5      322.84      436.27     32.41 o 
  -5  10   5     1386.74     1520.00     52.76 o 
  -4  10   5      516.53      479.57     35.90 o 
  -3  10   5       65.39      118.15     30.12 o 
  -2  10   5        0.42       -7.82     20.75 o 
  -1  10   5     1208.71     1261.43     56.51 o 
   0  10   5     1906.81     1864.03     82.87 o 
   1  10   5       10.77       18.02     20.04 o 
   2  10   5        0.01      -25.41     41.39 o 
   3  10   5      224.29      153.13     79.75 o 
   4  10   5      865.42      843.10    106.45 o 
   5  10   5     5784.87     4980.73    226.27 o 
   6  10   5      469.95      587.18    104.93 o 
   7  10   5       30.34       41.06     75.18 o 
   8  10   5     1136.61     1213.02    209.14 o 
   9  10   5     4913.89     4606.33    360.77 o 
  10  10   5     1615.17     1479.67    240.51 o 
  11  10   5       69.68      -36.60    104.57 o 
  12  10   5       27.56      -26.14    115.03 o 
  13  10   5       95.29      -26.14    115.03 o 
  14  10   5      148.55        5.23    115.03 o 
  15  10   5       47.64      130.71    151.63 o 
  16  10   5        0.29      -62.74    141.17 o 
 -20  11   5      447.30      406.97    134.00 o 
 -19  11   5     4018.63     4426.73    188.99 o 
 -18  11   5      239.60      282.70    102.20 o 
 -17  11   5      293.61      381.68     77.90 o 
 -16  11   5      139.51       86.76     55.29 o 
 -15  11   5       53.89       44.38     53.37 o 
 -14  11   5        0.63       19.51     60.37 o 
 -13  11   5       14.75       34.51     28.55 o 
 -12  11   5        0.51      -32.00     45.35 o 
 -11  11   5     1084.84     1080.28     66.58 o 
 -10  11   5     2898.29     2792.49     80.85 o 
  -9  11   5     2514.91     2523.45     76.80 o 
  -8  11   5     1739.10     1696.07     63.83 o 
  -7  11   5      613.64      576.46     37.60 o 
  -6  11   5    20024.29    19945.60    260.82 o 
  -5  11   5    19327.86    18980.59    251.47 o 
  -4  11   5      550.65      595.62     48.46 o 
  -3  11   5      257.74      264.06     34.55 o 
  -2  11   5       61.98       37.33     25.91 o 
  -1  11   5       96.16      190.82     30.79 o 
   0  11   5      418.92      574.15     59.70 o 
   1  11   5     1239.48     1236.06     63.48 o 
   2  11   5      331.81      330.55     68.44 o 
   3  11   5      180.28      152.26     75.18 o 
   4  11   5      365.56      341.65     86.35 o 
   5  11   5     1148.41     1324.94    135.94 o 
   6  11   5     7857.11     7463.58    298.85 o 
   7  11   5      174.85       92.62     86.27 o 
   8  11   5     1614.57     1299.62    149.43 o 
   9  11   5     1795.80     1683.58    250.97 o 
  10  11   5     1775.94     2122.78    287.57 o 
  11  11   5      214.59      298.03    162.08 o 
  12  11   5       91.56       83.66    125.48 o 
  13  11   5        7.35      -26.14    125.48 o 
  14  11   5      600.07      507.17    193.46 o 
  15  11   5     3672.55     4245.56    444.42 o 
 -20  12   5      158.34      153.17    112.35 o 
 -19  12   5       87.88      273.35    117.62 o 
 -18  12   5      900.66      936.49    135.70 o 
 -17  12   5       75.16       71.92     59.60 o 
 -16  12   5        3.59      -70.54     70.54 o 
 -15  12   5       77.95       19.21     73.67 o 
 -14  12   5     1722.81     1920.45    182.31 o 
 -13  12   5        2.87       64.30     51.39 o 
 -12  12   5      164.51       93.04     33.62 o 
 -11  12   5     5222.89     5147.73    132.41 o 
 -10  12   5     7215.95     7161.19    164.43 o 
  -9  12   5     1375.02     1490.41    129.80 o 
  -8  12   5       92.13       71.03     25.25 o 
  -7  12   5     1306.60     1386.33     59.25 o 
  -6  12   5      497.80      583.47     49.10 o 
  -5  12   5       11.40       -4.44     27.74 o 
  -4  12   5     2681.44     2766.52     91.97 o 
  -3  12   5      263.42      251.98     36.56 o 
  -2  12   5       13.73       -3.16     27.31 o 
  -1  12   5     1802.01     1903.30     74.02 o 
   0  12   5     3087.70     2578.37     91.57 o 
   1  12   5      404.51      354.94     36.12 o 
   2  12   5      798.77      811.04     54.35 o 
   3  12   5       24.74        0.44     75.81 o 
   4  12   5     3972.45     4060.34    208.27 o 
   5  12   5     2248.79     2355.62    389.52 o 
   6  12   5     1974.50     2120.28    245.74 o 
   7  12   5       60.38      168.43     86.35 o 
   8  12   5      113.64      139.54     83.12 o 
   9  12   5      894.55     1045.70    219.60 o 
  10  12   5     1927.18     2227.35    298.03 o 
  11  12   5        5.00      -41.83    115.03 o 
  12  12   5        1.00      -52.29    104.57 o 
  13  12   5      249.99      292.80    167.31 o 
  14  12   5     2362.04     2227.35    345.08 o 
  15  12   5        0.47       67.97    130.71 o 
 -19  13   5     1487.75     1690.07    467.95 o 
 -18  13   5      138.94      -18.30     99.82 o 
 -17  13   5      126.39       26.14    133.33 o 
 -16  13   5     1388.63     1628.99    232.67 o 
 -15  13   5      657.80      894.16    193.46 o 
 -14  13   5      797.82      879.93    143.21 o 
 -13  13   5        7.58      -11.50     31.77 o 
 -12  13   5        2.63        1.63     30.13 o 
 -11  13   5     1098.56     1019.58     72.45 o 
 -10  13   5     7667.09     7477.56    173.60 o 
  -9  13   5     1358.31     1271.07     73.44 o 
  -8  13   5      420.74      449.00     42.73 o 
  -7  13   5      145.86      133.18     34.39 o 
  -6  13   5     2197.45     2338.46     79.25 o 
  -5  13   5    15292.27    15224.12    238.02 o 
  -4  13   5       12.17        9.90     30.50 o 
  -3  13   5      969.24      919.14     55.72 o 
  -2  13   5      290.66      279.23     40.38 o 
  -1  13   5     3297.18     3151.80     98.21 o 
   0  13   5     5438.22     5490.68    129.00 o 
   1  13   5      175.58      178.22     39.60 o 
   2  13   5       18.11      -13.44     20.91 o 
   3  13   5      133.29       82.05     71.46 o 
   4  13   5      296.28      275.67    115.03 o 
   5  13   5      785.31      796.55    121.84 o 
   6  13   5      931.51     1082.97    216.98 o 
   7  13   5       87.19       51.01     75.72 o 
   8  13   5      381.21      582.58    119.34 o 
   9  13   5     5516.20     5724.20    294.66 o 
  10  13   5     3294.85     3508.34    366.00 o 
  11  13   5       43.32      -73.20    104.57 o 
  12  13   5        0.11      -20.91    109.80 o 
  13  13   5        2.90      115.03    146.40 o 
  14  13   5     1160.05     1171.19    271.88 o 
 -18  14   5       66.79      108.64    101.96 o 
 -17  14   5      120.66      133.23     99.62 o 
 -16  14   5       18.10       86.32    159.47 o 
 -15  14   5      443.46      552.74    127.19 o 
 -14  14   5     4080.05     3906.88    250.81 o 
 -13  14   5        1.41       54.90     81.34 o 
 -12  14   5      462.42      456.20     55.19 o 
 -11  14   5        0.20      -27.62     41.51 o 
 -10  14   5      239.60      223.04     44.54 o 
  -9  14   5    14784.77    14081.77    278.07 o 
  -8  14   5      551.72      547.04     50.91 o 
  -7  14   5      205.00      169.45     37.04 o 
  -6  14   5      167.44      160.27     38.94 o 
  -5  14   5     3047.07     3131.21     93.22 o 
  -4  14   5      155.02      148.33     39.57 o 
  -3  14   5       41.30       65.75     34.35 o 
  -2  14   5        0.19      -22.11     37.20 o 
  -1  14   5      226.75      162.36     47.98 o 
   0  14   5      296.33      261.48     52.29 o 
   1  14   5     1699.16     1791.75     84.97 o 
   2  14   5       17.46       56.56     26.70 o 
   3  14   5       52.93       86.84     75.72 o 
   4  14   5    11300.75    10362.76    365.51 o 
   5  14   5     7918.11     7649.40    315.96 o 
   6  14   5     2024.23     2161.69    350.31 o 
   7  14   5        3.35      -32.58     71.46 o 
   8  14   5       21.42      188.65     89.17 o 
   9  14   5     1432.78     1428.17    171.65 o 
  10  14   5      662.46      826.11    219.60 o 
  11  14   5      139.42       88.88    135.94 o 
  12  14   5        0.13      -26.14    130.71 o 
  13  14   5      149.33      198.68    162.08 o 
 -18  15   5      120.43      110.81    143.78 o 
 -17  15   5      355.91      284.68    123.81 o 
 -16  15   5      962.38      798.43    156.31 o 
 -15  15   5      805.56      783.80    180.38 o 
 -14  15   5     1333.63     1539.64    188.23 o 
 -13  15   5        3.37      -37.82     79.42 o 
 -12  15   5      712.70      780.05    134.60 o 
 -11  15   5      697.04      725.07     71.05 o 
 -10  15   5      229.59      292.80     55.50 o 
  -9  15   5     1152.55     1131.87     80.75 o 
  -8  15   5     3382.85     3083.11    101.78 o 
  -7  15   5      114.89      114.78     36.79 o 
  -6  15   5     1034.84     1131.12     62.34 o 
  -5  15   5        8.20       -4.98     33.65 o 
  -4  15   5     1619.39     1569.97     72.65 o 
  -3  15   5      183.68      160.93     40.95 o 
  -2  15   5      621.17      571.97     53.32 o 
  -1  15   5     6597.69     6631.11    143.11 o 
   0  15   5     6844.70     6728.25    140.92 o 
   1  15   5      291.09      265.30     51.31 o 
   2  15   5       41.45       30.20     32.01 o 
   3  15   5        0.54      -72.35    216.98 o 
   4  15   5     1052.94      990.37    133.09 o 
   5  15   5       40.32      -12.47     72.02 o 
   6  15   5       41.74      -85.21     88.88 o 
   7  15   5       96.45       -8.08    135.94 o 
   8  15   5       87.23       10.46    122.87 o 
   9  15   5       14.04      -65.62     73.67 o 
  10  15   5     4867.87     5082.12    439.20 o 
  11  15   5      103.86       57.51    151.63 o 
  12  15   5       93.99        5.23    146.40 o 
  13  15   5       25.45       94.11    156.86 o 
 -17  16   5      914.15     1353.73    402.60 o 
 -16  16   5      238.26      516.09    136.79 o 
 -15  16   5       16.92       70.54     97.50 o 
 -14  16   5     1038.71      646.55    136.79 o 
 -13  16   5       45.52      130.01     95.91 o 
 -12  16   5       36.36       84.70    125.48 o 
 -11  16   5        4.27       43.73     43.67 o 
 -10  16   5     2409.21     2396.19    138.90 o 
  -9  16   5    12325.38    11612.17    299.19 o 
  -8  16   5      147.07      149.41     48.10 o 
  -7  16   5     2543.98     2465.78     90.90 o 
  -6  16   5     1711.75     1655.62     75.13 o 
  -5  16   5        0.14      -30.23     48.32 o 
  -4  16   5     1214.63     1260.93     68.79 o 
  -3  16   5       76.54       38.70     34.22 o 
  -2  16   5      849.73      954.96     62.45 o 
  -1  16   5       14.80       14.42     34.34 o 
   0  16   5      145.31      137.37     38.26 o 
   1  16   5    11890.27    11377.39    245.32 o 
   2  16   5        7.19       14.99     25.05 o 
   3  16   5      890.13      860.41    129.24 o 
   4  16   5      245.07      319.34     95.91 o 
   5  16   5     1699.81     1483.32    166.25 o 
   6  16   5     3482.83     3474.87    253.58 o 
   7  16   5       48.22      198.03    128.10 o 
   8  16   5     1111.83      960.05    156.83 o 
   9  16   5     1892.80     1932.22    206.15 o 
  10  16   5       12.06       57.51    156.86 o 
  11  16   5       26.70      -10.46    151.63 o 
  12  16   5       23.66      135.94    162.08 o 
 -16  17   5      175.97       24.21    151.63 o 
 -15  17   5       13.43      -23.37     89.17 o 
 -14  17   5      687.45     1143.27    488.87 o 
 -13  17   5        0.04        0.95     80.33 o 
 -12  17   5      505.86      498.15    125.59 o 
 -11  17   5       95.59      -56.71     71.46 o 
 -10  17   5       64.67      103.93     53.09 o 
  -9  17   5      102.03       -0.35     54.31 o 
  -8  17   5      183.23      238.63     64.87 o 
  -7  17   5      575.03      632.70     67.76 o 
  -6  17   5       50.28       65.89     43.55 o 
  -5  17   5      154.51      101.18     46.79 o 
  -4  17   5     4707.27     4382.24    146.71 o 
  -3  17   5        3.46      -38.71     39.62 o 
  -2  17   5        1.36      -34.92     34.92 o 
  -1  17   5     3281.77     3065.83    110.56 o 
   0  17   5      422.38      460.52     60.23 o 
   1  17   5        0.45      -26.55     67.88 o 
   2  17   5      833.03      785.37     92.39 o 
   3  17   5        2.40      -63.99     63.99 o 
   4  17   5     4579.69     3812.30    248.35 o 
   5  17   5     2517.29     2236.97    248.35 o 
   6  17   5      241.38      282.80    143.78 o 
   7  17   5      122.74       25.72     91.54 o 
   8  17   5       19.31      -25.49     87.81 o 
   9  17   5      430.21      286.42    159.47 o 
  10  17   5       53.12      -12.35     86.35 o 
  11  17   5     3818.27     3079.60    407.82 o 
 -15  18   5       15.57       43.11    146.40 o 
 -14  18   5     1420.48     1612.11    373.84 o 
 -13  18   5       69.60      144.02    101.22 o 
 -12  18   5       44.15       88.88     88.73 o 
 -11  18   5      102.65      185.71    103.32 o 
 -10  18   5      269.68      218.51    107.18 o 
  -9  18   5     1724.34     1838.99    120.03 o 
  -8  18   5       72.03      132.74     71.00 o 
  -7  18   5       24.98       -1.31     50.57 o 
  -6  18   5       12.80      -42.34     49.24 o 
  -5  18   5       31.75       42.94     46.08 o 
  -4  18   5      424.85      501.40     67.47 o 
  -3  18   5       33.30       -7.43     41.92 o 
  -2  18   5        5.35      -39.69     39.69 o 
  -1  18   5        1.30      -49.87     49.87 o 
   0  18   5     1310.56     1099.98    105.83 o 
   1  18   5       12.97       33.01     57.20 o 
   2  18   5      203.86      277.34     75.23 o 
   3  18   5       16.74      -22.14     56.72 o 
   4  18   5     2569.40     2842.39    214.34 o 
   5  18   5       20.61       76.19     90.52 o 
   6  18   5     1173.74      948.12    256.20 o 
   7  18   5       11.15      -70.78     74.11 o 
   8  18   5       74.93      109.23    107.18 o 
   9  18   5      123.38       95.38    105.51 o 
  10  18   5      208.40      172.03    111.63 o 
 -14  19   5      415.30      541.19    138.61 o 
 -13  19   5      217.12       95.99     97.92 o 
 -12  19   5       68.03      280.66    112.41 o 
 -11  19   5      177.60      324.99    117.62 o 
 -10  19   5      130.37       30.04     86.82 o 
  -9  19   5        0.28       44.50     83.12 o 
  -8  19   5      279.46      321.88     68.89 o 
  -7  19   5      134.39      139.27     59.64 o 
  -6  19   5        2.71       70.47     85.68 o 
  -5  19   5     4297.59     4624.55    186.06 o 
  -4  19   5     1719.72     1927.62    126.59 o 
  -3  19   5      351.47      294.27    106.87 o 
  -2  19   5      211.14      205.62     70.61 o 
  -1  19   5      959.11     1064.93    188.16 o 
   0  19   5     1155.47     1390.17    121.58 o 
   1  19   5     3356.58     3191.35    168.14 o 
   2  19   5      260.22      119.84     70.14 o 
   3  19   5      497.24      533.64     93.66 o 
   4  19   5      357.49      410.27     87.54 o 
   5  19   5        6.19      -57.60     57.60 o 
   6  19   5      109.75      101.96     99.82 o 
   7  19   5       68.75       -5.65    112.41 o 
   8  19   5       13.46      -37.39     97.50 o 
   9  19   5      326.65      390.18    132.94 o 
 -12  20   5       19.41      232.45    156.86 o 
 -11  20   5      898.47      904.65    166.25 o 
 -10  20   5     1252.19     1641.44    193.86 o 
  -9  20   5      176.71      218.87    107.18 o 
  -8  20   5       18.47       67.97     85.03 o 
  -7  20   5       59.34      158.44     61.96 o 
  -6  20   5       22.98       33.43     71.96 o 
  -5  20   5        5.22       88.62     83.66 o 
  -4  20   5       39.69      115.77    203.91 o 
  -3  20   5      374.72      370.02     94.22 o 
  -2  20   5      590.77      576.52    107.90 o 
  -1  20   5     2727.61     2740.03    158.07 o 
   0  20   5      564.30      681.49     99.16 o 
   1  20   5       53.27       -2.14     60.47 o 
   2  20   5       28.90      -49.36    108.99 o 
   3  20   5       22.98       31.14     61.29 o 
   4  20   5      157.50      107.86     82.11 o 
   5  20   5     1117.70     1172.28    126.64 o 
   6  20   5      268.46      380.61     91.48 o 
   7  20   5       84.72      -69.51     69.51 o 
   8  20   5       13.33      128.10     99.82 o 
 -11  21   5      309.73      290.10    113.01 o 
 -10  21   5       86.81      249.32    105.32 o 
  -9  21   5        0.53       10.46    125.48 o 
  -8  21   5      110.51       31.37    120.26 o 
  -7  21   5       14.95      151.63    130.71 o 
  -6  21   5     2056.20     2101.96    170.18 o 
  -5  21   5      256.88      261.83    151.63 o 
  -4  21   5      282.00      328.41     95.44 o 
  -3  21   5       12.39      114.53     77.38 o 
  -2  21   5        1.55      -12.87     71.46 o 
  -1  21   5        9.87      -62.85     62.85 o 
   0  21   5      849.29      762.32    127.19 o 
   1  21   5     1562.04     2063.22    152.00 o 
   2  21   5        9.30       84.67     67.25 o 
   3  21   5       63.54      115.70    114.45 o 
   4  21   5      176.59      203.62    141.65 o 
   5  21   5        6.81       38.49     69.81 o 
   6  21   5       26.58      -18.55     68.36 o 
  -9  22   5        0.54      125.48    141.17 o 
  -8  22   5        1.52      308.48    167.31 o 
  -7  22   5       29.70       -5.23    115.03 o 
  -6  22   5     1080.34      920.22    224.83 o 
  -5  22   5      303.24      421.89    102.52 o 
  -4  22   5       22.85      113.60    188.23 o 
  -3  22   5       12.51      -68.68     73.20 o 
  -2  22   5      107.37      119.01     84.07 o 
  -1  22   5      264.09      337.10    105.32 o 
   0  22   5     1193.62     1122.51    209.14 o 
   1  22   5        1.74       26.14     80.33 o 
   2  22   5      763.03      761.47    316.33 o 
   3  22   5      319.87      342.06    109.80 o 
   4  22   5        1.64       -2.28     77.10 o 
  -5  23   5      126.57       99.34    141.17 o 
  -4  23   5       15.74      -41.83    109.80 o 
  -3  23   5      229.70      275.06    143.78 o 
  -2  23   5      390.09      753.71    131.21 o 
  -1  23   5      211.07      111.73    128.10 o 
   0  23   5        2.29      -72.71     78.91 o 
 -23   0   6      471.59      454.88    162.08 o 
 -22   0   6     4476.30     4125.30    355.54 o 
 -21   0   6       60.05       88.88    115.03 o 
 -20   0   6       25.15      120.26    109.80 o 
 -19   0   6       77.63       47.06     99.34 o 
 -18   0   6        3.21       94.11     99.34 o 
 -17   0   6       27.89       67.97     94.11 o 
 -16   0   6      119.88      214.37    104.57 o 
 -15   0   6      389.17      413.05    130.71 o 
 -14   0   6      120.49       89.97     86.27 o 
 -13   0   6      880.08      979.63     68.59 o 
 -12   0   6    37305.91    40119.61    701.94 o 
 -11   0   6     5398.99     5456.05    128.63 o 
 -10   0   6       23.11       38.98     28.68 o 
  -9   0   6       13.98       11.47     21.05 o 
  -8   0   6     1305.19     1346.35     63.82 o 
  -7   0   6   100813.64   103532.73   1706.70 o 
  -6   0   6      309.07      280.92     48.06 o 
  -5   0   6     1974.10     1774.61    109.80 o 
  -4   0   6       58.65        7.41     25.29 o 
  -3   0   6     6923.16     6075.77    117.64 o 
  -2   0   6      114.98      220.38     27.13 o 
  -1   0   6      910.30      883.52     51.14 o 
   0   0   6      395.98      363.53     41.18 o 
   1   0   6       91.74       90.35     96.73 o 
   2   0   6      152.00      146.40     48.06 o 
   3   0   6    61525.25    63957.95   2737.13 o 
   4   0   6     2603.39     2745.33    129.40 o 
   5   0   6       12.35       -9.30     48.99 o 
   6   0   6       65.04       44.27     55.09 o 
   7   0   6     1462.00     1667.90    162.08 o 
   8   0   6    11669.36    12705.30    528.08 o 
   9   0   6      525.87      517.62    125.48 o 
  10   0   6        6.06      -26.14     78.43 o 
  11   0   6        0.42      -73.20     73.20 o 
  12   0   6      478.74      470.57    135.94 o 
  13   0   6      942.45      972.50    183.00 o 
  14   0   6      306.29      245.74    130.71 o 
  15   0   6        2.28      -41.83     83.66 o 
  16   0   6      101.71      146.40    125.48 o 
  17   0   6      162.58      224.83    135.94 o 
 -23   1   6     1139.65     1441.58    175.35 o 
 -22   1   6     4432.33     4154.79    247.62 o 
 -21   1   6      861.58      690.67    125.05 o 
 -20   1   6       86.00       47.06     73.94 o 
 -19   1   6       26.70       84.02     79.42 o 
 -18   1   6      269.52      238.24     84.79 o 
 -17   1   6      289.92      387.76     90.52 o 
 -16   1   6      177.21      219.48     79.42 o 
 -15   1   6      204.43      165.13     68.50 o 
 -14   1   6        0.05      -27.27     27.27 o 
 -13   1   6     1479.44     1609.60     66.89 o 
 -12   1   6    26747.39    25852.02    337.85 o 
 -11   1   6     2154.61     2143.93     53.58 o 
 -10   1   6       42.68       25.00     18.28 o 
  -9   1   6       10.91       13.31     14.98 o 
  -8   1   6     1076.45     1104.53     44.82 o 
  -7   1   6    83418.49    85311.19   1001.56 o 
  -6   1   6     1409.05     1464.13     58.78 o 
  -5   1   6        4.54      -19.54     19.54 o 
  -4   1   6        5.33      -16.33     16.33 o 
  -3   1   6       65.98        4.08     16.56 o 
  -2   1   6     5963.64     6131.75     84.00 o 
  -1   1   6      381.71      339.99     25.64 o 
   0   1   6        1.24        9.52     24.70 o 
   1   1   6      137.99       92.82     31.70 o 
   2   1   6     1801.20     1681.58     66.26 o 
   3   1   6    15928.23    16432.41    331.82 o 
   4   1   6      420.32      432.23     43.87 o 
   5   1   6        0.74       37.55     34.93 o 
   6   1   6        0.00      -11.20     37.73 o 
   7   1   6      167.19      192.74     73.77 o 
   8   1   6    12388.38    12103.92    360.11 o 
   9   1   6      406.44      461.81     85.03 o 
  10   1   6        9.33       75.81     62.85 o 
  11   1   6       45.72       92.42     68.32 o 
  12   1   6        0.16        6.02     60.92 o 
  13   1   6     8959.79     8120.16    538.54 o 
  14   1   6        7.40       15.97     66.54 o 
  15   1   6       11.53       12.80    101.96 o 
  16   1   6       78.81      138.56     81.08 o 
  17   1   6        0.17       79.01     88.88 o 
 -23   2   6       37.30      140.26     84.79 o 
 -22   2   6      525.68      794.86    128.77 o 
 -21   2   6       69.52       44.57     76.59 o 
 -20   2   6      236.10      151.40     82.89 o 
 -19   2   6       12.73       60.13     66.55 o 
 -18   2   6      138.69       79.28     68.32 o 
 -17   2   6     6897.09     5953.78    261.25 o 
 -16   2   6     3869.80     3728.00    172.52 o 
 -15   2   6      134.39       84.52     39.43 o 
 -14   2   6       44.51       32.51     32.94 o 
 -13   2   6       58.19      103.89     29.99 o 
 -12   2   6    12001.85    11365.63    195.56 o 
 -11   2   6     1321.84     1317.90     55.21 o 
 -10   2   6       46.78       36.76     17.09 o 
  -9   2   6       12.60        6.13     13.91 o 
  -8   2   6        3.31      -10.96     15.99 o 
  -7   2   6    42348.04    43256.36    525.54 o 
  -6   2   6     3757.89     3530.38     81.64 o 
  -5   2   6        2.14      -18.46     21.46 o 
  -4   2   6       25.38      -18.81     18.81 o 
  -3   2   6     2146.16     2182.42     86.20 o 
  -2   2   6    26471.03    28142.36    372.17 o 
  -1   2   6        7.78      -18.96     18.96 o 
   0   2   6      154.15      121.64     25.83 o 
   1   2   6        7.46       24.79     23.35 o 
   2   2   6       13.43        9.51     28.40 o 
   3   2   6    85810.13    86160.17   1271.73 o 
   4   2   6     1341.18     1447.76     59.10 o 
   5   2   6       16.40       27.00     33.37 o 
   6   2   6        0.27       -9.80     37.30 o 
   7   2   6        1.86       -2.82     41.55 o 
   8   2   6     3327.48     3849.15    174.88 o 
   9   2   6       21.28       46.72     55.10 o 
  10   2   6        7.08      -52.75     52.75 o 
  11   2   6      218.53      196.77     75.18 o 
  12   2   6      186.69      231.08     74.11 o 
  13   2   6     2864.72     2818.74    332.01 o 
  14   2   6        4.30        8.90     68.32 o 
  15   2   6       20.41      -39.21     66.55 o 
  16   2   6        0.39       66.76     70.33 o 
  17   2   6      531.22      494.69    112.35 o 
 -23   3   6       68.42      179.99     86.35 o 
 -22   3   6      929.39     1294.66    162.01 o 
 -21   3   6      166.81      126.34     79.42 o 
 -20   3   6       27.50       64.89     72.02 o 
 -19   3   6        1.31      -42.43     63.99 o 
 -18   3   6      776.06      675.78    111.63 o 
 -17   3   6     1519.00     1349.06    237.90 o 
 -16   3   6       12.15       -2.64     36.31 o 
 -15   3   6      417.55      374.18     50.99 o 
 -14   3   6        0.28      -26.31     31.35 o 
 -13   3   6       85.46       45.92     46.03 o 
 -12   3   6    13658.28    12340.87    192.04 o 
 -11   3   6      671.62      763.13     38.24 o 
 -10   3   6      274.04      257.55     25.24 o 
  -9   3   6       94.36       94.88     19.07 o 
  -8   3   6      811.87      877.34     45.28 o 
  -7   3   6    79446.30    81300.26    972.13 o 
  -6   3   6     6655.39     6403.96    108.02 o 
  -5   3   6      741.43      741.59     48.32 o 
  -4   3   6        9.16      -26.50     26.50 o 
  -3   3   6        0.82      -19.87     19.87 o 
  -2   3   6   198288.81   194610.17   2553.09 o 
  -1   3   6       57.95       -1.93     19.98 o 
   0   3   6       91.83       48.17     18.56 o 
   1   3   6       11.24       27.10     18.11 o 
   2   3   6      663.90      777.61     36.42 o 
   3   3   6     5184.60     4472.61     97.28 o 
   4   3   6      300.41      392.87     37.41 o 
   5   3   6      100.95       60.62     43.77 o 
   6   3   6      121.79      130.60     42.05 o 
   7   3   6      310.86      291.32     54.58 o 
   8   3   6    24557.04    23459.16    595.16 o 
   9   3   6      137.50      191.36     63.99 o 
  10   3   6        9.53      -81.04     81.04 o 
  11   3   6        0.66       29.98     57.51 o 
  12   3   6     1326.66     1520.32    138.17 o 
  13   3   6    15770.74    16547.22    773.82 o 
  14   3   6      449.92      455.83    120.26 o 
  15   3   6        0.61      118.02     75.29 o 
  16   3   6      129.57      170.04     84.07 o 
  17   3   6       78.12       82.81     79.42 o 
 -23   4   6      107.89      309.71    133.33 o 
 -22   4   6     3640.18     4396.80    252.49 o 
 -21   4   6      325.88      272.81     91.64 o 
 -20   4   6      117.60       66.95     74.11 o 
 -19   4   6       26.81      -22.76    120.26 o 
 -18   4   6     1966.36     1754.85    154.39 o 
 -17   4   6    19705.70    17937.43    347.11 o 
 -16   4   6      416.68      438.11     55.34 o 
 -15   4   6       66.13       -9.20     43.41 o 
 -14   4   6       34.13      -30.99     30.99 o 
 -13   4   6       80.79      103.57     45.28 o 
 -12   4   6     4641.84     4446.34    105.35 o 
 -11   4   6       39.98       16.65     19.40 o 
 -10   4   6      117.12       99.38     20.32 o 
  -9   4   6       34.33       37.56     15.62 o 
  -8   4   6      179.14      156.29     25.57 o 
  -7   4   6    28717.73    28997.14    395.17 o 
  -6   4   6     1179.89     1222.52     45.01 o 
  -5   4   6       33.44       30.57     14.67 o 
  -4   4   6      517.08      533.65     27.22 o 
  -3   4   6     2091.97     2196.08     54.20 o 
  -2   4   6   260541.25   260060.63   3577.80 o 
  -1   4   6     1698.63     1671.46     45.57 o 
   0   4   6       52.87       34.21     16.44 o 
   1   4   6        4.56        5.54     18.51 o 
   2   4   6     1330.58     1324.68     49.06 o 
   3   4   6    13879.05    13527.37    214.64 o 
   4   4   6      550.40      651.98     52.13 o 
   5   4   6        1.89      -13.03     40.00 o 
   6   4   6       52.16       42.38     45.73 o 
   7   4   6      232.16      310.96     52.20 o 
   8   4   6      967.51     1210.69     83.97 o 
   9   4   6      340.72      296.70     68.67 o 
  10   4   6       29.28        2.09     52.20 o 
  11   4   6        6.62        3.27     57.78 o 
  12   4   6     4230.95     4272.38    212.18 o 
  13   4   6     1614.86     1914.31    154.39 o 
  14   4   6      343.91      223.01     82.89 o 
  15   4   6        4.40      -57.78     57.78 o 
  16   4   6        0.05        7.21     73.20 o 
  17   4   6      836.59     1208.10    149.01 o 
 -22   5   6       28.99       45.96     78.43 o 
 -21   5   6       50.59       86.27     70.25 o 
 -20   5   6      178.47      175.88     82.20 o 
 -19   5   6      111.88      117.46     77.89 o 
 -18   5   6      348.10      391.24     77.08 o 
 -17   5   6      819.09      939.17     72.76 o 
 -16   5   6       40.50       24.96     43.43 o 
 -15   5   6        8.76      -33.96     33.96 o 
 -14   5   6        3.13        3.90     32.98 o 
 -13   5   6       95.32       91.30     33.29 o 
 -12   5   6       13.30      140.87     28.54 o 
 -11   5   6        0.54       -1.24     24.45 o 
 -10   5   6      649.91      733.14     37.16 o 
  -9   5   6       22.14      -18.05     26.89 o 
  -8   5   6     9164.41     9732.20    159.49 o 
  -7   5   6    59347.16    60366.79   1017.54 o 
  -6   5   6      454.97      474.49     29.43 o 
  -5   5   6      122.56      122.15     19.04 o 
  -4   5   6        6.95      -17.80     17.80 o 
  -3   5   6       55.11       59.21     20.94 o 
  -2   5   6     3311.47     3397.20    106.80 o 
  -1   5   6      619.85      617.09     36.61 o 
   0   5   6      151.08      144.14     22.64 o 
   1   5   6        1.91       -8.64     24.32 o 
   2   5   6       71.76       65.12     16.97 o 
   3   5   6     2450.62     2062.75     49.98 o 
   4   5   6       47.43       -0.22     12.78 o 
   5   5   6       38.43       50.47     30.43 o 
   6   5   6        5.54       -7.33     35.00 o 
   7   5   6     3107.05     3105.49    110.08 o 
   8   5   6    29331.19    30597.99    584.35 o 
   9   5   6      394.40      554.22     79.96 o 
  10   5   6        0.01       57.17     53.99 o 
  11   5   6       65.28      -37.86     51.26 o 
  12   5   6      501.85      417.43     91.50 o 
  13   5   6     2671.09     3050.02    183.76 o 
  14   5   6        7.14       85.22     71.48 o 
  15   5   6        1.41       13.84     59.97 o 
  16   5   6       18.27       71.54    128.10 o 
  17   5   6       42.73      339.85    177.77 o 
 -22   6   6     1868.66     2415.17    200.17 o 
 -21   6   6     1923.12     2054.03    318.94 o 
 -20   6   6      806.72      866.49    127.64 o 
 -19   6   6        0.94       -5.53     53.66 o 
 -18   6   6      103.24      136.86     59.30 o 
 -17   6   6       37.20      184.13     61.94 o 
 -16   6   6     2638.21     2420.22    107.16 o 
 -15   6   6       39.03       -3.49     33.53 o 
 -14   6   6        9.45       20.66     31.26 o 
 -13   6   6       86.02       26.26     28.62 o 
 -12   6   6     7714.05     8213.29    158.88 o 
 -11   6   6      230.39      204.14     23.35 o 
 -10   6   6      101.05       92.86     27.57 o 
  -9   6   6      102.24       68.35     25.47 o 
  -8   6   6     2560.00     2782.62     72.98 o 
  -7   6   6    45406.29    47753.07    594.92 o 
  -6   6   6     6122.27     6290.56    103.79 o 
  -5   6   6      884.74      860.25     31.43 o 
  -4   6   6       41.76       16.61     16.84 o 
  -3   6   6    16363.29    16324.10    210.82 o 
  -2   6   6      374.45      283.32     26.50 o 
  -1   6   6     1821.82     1900.28     62.35 o 
   0   6   6      269.24      255.15     32.84 o 
   1   6   6        1.58       11.25     17.46 o 
   2   6   6     4555.59     4809.73    112.27 o 
   3   6   6     5640.83     6114.07    329.40 o 
   4   6   6      446.38      461.61     22.27 o 
   5   6   6        1.04      -17.12     17.12 o 
   6   6   6      110.15      101.16     26.07 o 
   7   6   6       15.43      -10.88     31.36 o 
   8   6   6       10.01       30.72     68.86 o 
   9   6   6      212.57      181.28     72.31 o 
  10   6   6       55.05      125.02     57.79 o 
  11   6   6        5.77       58.42     49.08 o 
  12   6   6     1511.29     1652.21    129.78 o 
  13   6   6    14996.15    13943.34    661.41 o 
  14   6   6        7.46       97.12    133.33 o 
  15   6   6        0.20      167.98     63.87 o 
  16   6   6        2.79      213.82    162.08 o 
 -22   7   6       58.31      189.05     83.66 o 
 -21   7   6      893.34     1071.58    264.04 o 
 -20   7   6        4.89       67.08     78.43 o 
 -19   7   6       96.38       61.81    117.30 o 
 -18   7   6      742.24      804.48     94.82 o 
 -17   7   6      513.66      468.80     78.43 o 
 -16   7   6       32.26       48.02     35.20 o 
 -15   7   6        1.32       55.07     54.34 o 
 -14   7   6      270.25      282.88     35.90 o 
 -13   7   6      901.75      844.81     47.22 o 
 -12   7   6     1062.36     1243.52     51.64 o 
 -11   7   6     1796.78     1721.10     69.17 o 
 -10   7   6       50.10       49.04     26.53 o 
  -9   7   6        1.98       -1.49     21.34 o 
  -8   7   6     1125.97     1103.74     65.16 o 
  -7   7   6     4789.88     4642.11     76.95 o 
  -6   7   6    14586.09    15073.58    196.75 o 
  -5   7   6       33.18       34.48     16.75 o 
  -4   7   6      106.24      100.72     19.33 o 
  -3   7   6      609.78      635.91     32.23 o 
  -2   7   6     7187.30     7762.38    125.56 o 
  -1   7   6      217.87      194.89     27.49 o 
   0   7   6        1.50       -4.01     19.83 o 
   1   7   6        6.03        7.88     23.93 o 
   2   7   6       46.76       42.52     35.48 o 
   3   7   6     2669.14     3027.65    167.95 o 
   4   7   6     1641.21     2206.44    209.14 o 
   5   7   6        6.73       83.66     94.11 o 
   6   7   6       66.16      115.03     99.34 o 
   7   7   6     1677.66     1700.43     75.05 o 
   8   7   6     3732.39     4002.77     94.87 o 
   9   7   6     2644.74     2576.64    113.62 o 
  10   7   6        0.15       50.13     56.18 o 
  11   7   6      114.71      175.29     67.97 o 
  12   7   6      536.56      501.05     74.34 o 
  13   7   6     2174.76     2026.34    141.17 o 
  14   7   6      327.47      502.49    219.60 o 
  15   7   6      115.52      347.32     70.15 o 
  16   7   6       11.85      -15.69    135.94 o 
 -22   8   6      175.58      401.51    326.78 o 
 -21   8   6     1644.67     1740.84    190.84 o 
 -20   8   6      449.21      455.27     86.08 o 
 -19   8   6      508.99      470.56     86.26 o 
 -18   8   6     1032.42     1067.26    105.91 o 
 -17   8   6      851.66      931.24     74.86 o 
 -16   8   6     1260.21     1292.76     82.23 o 
 -15   8   6       43.74       78.25     29.06 o 
 -14   8   6        6.44       -5.18     26.66 o 
 -13   8   6      391.14      455.20     42.91 o 
 -12   8   6     2343.60     2369.03     99.81 o 
 -11   8   6      252.26      286.23     38.74 o 
 -10   8   6      742.92      756.92     49.83 o 
  -9   8   6      502.66      516.39     40.45 o 
  -8   8   6    12145.78    12170.62    169.67 o 
  -7   8   6     1677.84     1762.27     49.85 o 
  -6   8   6     2995.89     3127.23     67.90 o 
  -5   8   6      461.48      498.98     31.87 o 
  -4   8   6      120.00      120.67     25.90 o 
  -3   8   6     7045.65     6959.26    119.44 o 
  -2   8   6     1517.51     1643.36     60.41 o 
  -1   8   6    11902.11    12689.93    186.44 o 
   0   8   6        9.71      -14.20     21.95 o 
   1   8   6       86.50      110.93     16.66 o 
   2   8   6     4313.47     4302.38    153.52 o 
   3   8   6      492.49      781.39     78.97 o 
   4   8   6      198.79      308.48    115.03 o 
   5   8   6      466.35      580.37    141.17 o 
   6   8   6       25.09       78.43    104.57 o 
   7   8   6     2882.52     2399.89    250.97 o 
   8   8   6     4363.50     4140.99    324.17 o 
   9   8   6      188.76      261.43    130.71 o 
  10   8   6      104.21      208.50     26.98 o 
  11   8   6        0.35       73.20     38.84 o 
  12   8   6      298.92      259.91     52.97 o 
  13   8   6     1157.05     1357.34    109.80 o 
  14   8   6        0.08      -52.29    120.26 o 
  15   8   6       12.83      -67.97    109.80 o 
  16   8   6        9.78      -88.88    120.26 o 
 -21   9   6      269.43      420.58    120.26 o 
 -20   9   6      251.44      149.18     69.00 o 
 -19   9   6       65.42      102.29     70.94 o 
 -18   9   6      106.74      130.18     64.64 o 
 -17   9   6      142.88      110.45     58.23 o 
 -16   9   6      137.46      112.85     41.87 o 
 -15   9   6        2.58       34.46     31.06 o 
 -14   9   6      105.96      129.08     45.13 o 
 -13   9   6     3011.37     2994.78     81.12 o 
 -12   9   6      659.44      683.78     62.11 o 
 -11   9   6      242.31      296.45     41.56 o 
 -10   9   6       29.03       53.64     29.96 o 
  -9   9   6      339.93      301.80     26.09 o 
  -8   9   6      468.36      438.50     31.99 o 
  -7   9   6    11613.65    12800.33    178.74 o 
  -6   9   6    12377.31    12602.78    177.18 o 
  -5   9   6     1136.29     1168.48     46.51 o 
  -4   9   6      317.70      311.13     28.71 o 
  -3   9   6     7301.07     7501.29    128.91 o 
  -2   9   6        3.84       27.64     21.76 o 
  -1   9   6     1151.67     1068.46     48.71 o 
   0   9   6        5.76        5.19     15.97 o 
   1   9   6       55.39       79.33     21.19 o 
   2   9   6     6500.71     6949.91    205.62 o 
   3   9   6     4787.11     5308.79    245.74 o 
   4   9   6       63.08       67.36     61.56 o 
   5   9   6       24.46      -41.83     94.11 o 
   6   9   6      928.78      925.45    177.77 o 
   7   9   6    10052.58     9976.02    522.85 o 
   8   9   6    18472.75    17207.06    763.36 o 
   9   9   6      587.52      366.00    146.40 o 
  10   9   6      143.36       31.37     99.34 o 
  11   9   6       32.97      -57.51     99.34 o 
  12   9   6      285.92      423.51    162.08 o 
  13   9   6      577.51      742.45    219.60 o 
  14   9   6      215.56     -115.03    115.03 o 
  15   9   6       48.42      120.26    135.94 o 
 -21  10   6      607.23      776.69    133.33 o 
 -20  10   6       58.96       90.64     65.40 o 
 -19  10   6       34.59       20.05     66.35 o 
 -18  10   6     4023.63     4091.81    183.12 o 
 -17  10   6        6.40      -22.68     60.80 o 
 -16  10   6       78.52      106.63     59.30 o 
 -15  10   6        1.69       81.19     39.47 o 
 -14  10   6       12.65       20.50     34.55 o 
 -13  10   6      253.22      282.85     30.01 o 
 -12  10   6     8105.63     7841.73    186.72 o 
 -11  10   6        8.63        9.34     42.44 o 
 -10  10   6      859.36      859.18     56.12 o 
  -9  10   6       20.98       -1.21     21.58 o 
  -8  10   6     2614.43     2725.59     67.38 o 
  -7  10   6      139.76      296.51     29.74 o 
  -6  10   6       28.95       41.97     23.15 o 
  -5  10   6      420.86      414.03     33.92 o 
  -4  10   6      308.04      339.41     32.46 o 
  -3  10   6     5440.64     5182.54    103.80 o 
  -2  10   6     1645.57     1703.38     62.19 o 
  -1  10   6        4.81       27.07     22.44 o 
   0  10   6       11.59      -13.52     17.15 o 
   1  10   6       80.28      156.92     26.66 o 
   2  10   6     5476.94     5608.25    188.66 o 
   3  10   6     3983.14     4024.27    211.76 o 
   4  10   6      296.11      271.53     81.08 o 
   5  10   6      645.71      607.27    104.93 o 
   6  10   6      322.01      418.28    146.40 o 
   7  10   6       77.66       57.51    115.03 o 
   8  10   6     2408.72     2363.29    271.88 o 
   9  10   6      213.59      439.20    162.08 o 
  10  10   6       12.93       41.83    109.80 o 
  11  10   6        0.80      167.31    125.48 o 
  12  10   6        1.93      -31.37    109.80 o 
  13  10   6      374.03      601.28    203.91 o 
  14  10   6     1419.95     1516.27    287.57 o 
  15  10   6       70.40       52.29    146.40 o 
 -20  11   6      398.54      331.93     86.86 o 
 -19  11   6        3.96       55.95     78.50 o 
 -18  11   6       66.35       13.54     59.90 o 
 -17  11   6      791.42     1092.41    124.55 o 
 -16  11   6      345.90      448.73    108.23 o 
 -15  11   6       53.37       35.98     55.18 o 
 -14  11   6        2.06        8.96     40.25 o 
 -13  11   6     1761.19     1619.05     87.45 o 
 -12  11   6     9489.45     8444.02    313.03 o 
 -11  11   6     4096.48     4081.63    107.69 o 
 -10  11   6       16.58      -26.50     26.50 o 
  -9  11   6       24.32       19.67     37.38 o 
  -8  11   6     7754.38     7410.68    125.14 o 
  -7  11   6    19069.72    19193.47    255.10 o 
  -6  11   6     2251.04     2278.87     66.98 o 
  -5  11   6       12.95       -5.85     24.64 o 
  -4  11   6        0.55       18.53     25.76 o 
  -3  11   6      852.58      654.12     41.98 o 
  -2  11   6      163.00      148.82     29.94 o 
  -1  11   6      290.42      330.21     35.27 o 
   0  11   6        1.56       38.57     28.95 o 
   1  11   6      481.34      503.71     47.92 o 
   2  11   6     2285.12     2721.48    245.74 o 
   3  11   6     7488.42     8415.00    302.89 o 
   4  11   6      137.16       35.19    146.40 o 
   5  11   6       44.57       25.34     70.33 o 
   6  11   6        5.96       27.71     72.84 o 
   7  11   6     3294.43     3754.08    318.94 o 
   8  11   6      475.98      423.51    156.86 o 
   9  11   6     1503.50     1406.47    240.51 o 
  10  11   6      246.91      245.74    156.86 o 
  11  11   6       62.65      135.94    135.94 o 
  12  11   6      470.72      747.68    214.37 o 
  13  11   6      261.45      481.02    188.23 o 
  14  11   6      570.06      564.68    209.14 o 
  15  11   6       15.97      -52.29    141.17 o 
 -20  12   6        7.74       75.95    104.93 o 
 -19  12   6       26.08       22.60     77.24 o 
 -18  12   6      562.01      800.64     97.30 o 
 -17  12   6     2303.52     2127.56    135.64 o 
 -16  12   6       78.80       75.91     59.55 o 
 -15  12   6        4.05      -66.55     66.55 o 
 -14  12   6        1.64       35.45     75.18 o 
 -13  12   6     1196.58     1191.97     98.38 o 
 -12  12   6      707.78      779.26     84.27 o 
 -11  12   6       89.55       81.31     47.62 o 
 -10  12   6      170.32      176.08     37.27 o 
  -9  12   6       40.49       -4.86     49.05 o 
  -8  12   6      452.86      462.74     40.89 o 
  -7  12   6      598.48      631.86     44.91 o 
  -6  12   6      231.90      247.11     35.48 o 
  -5  12   6      592.22      619.02     46.13 o 
  -4  12   6      431.08      457.12     43.44 o 
  -3  12   6       97.86      163.94     34.03 o 
  -2  12   6     5111.27     5154.56    112.08 o 
  -1  12   6      299.19      314.77     58.67 o 
   0  12   6       58.91      -11.31     46.10 o 
   1  12   6        0.66      -17.34     23.73 o 
   2  12   6        5.36       37.18     65.32 o 
   3  12   6     2493.26     2452.79    169.59 o 
   4  12   6     1599.42     1516.23    142.91 o 
   5  12   6      158.43       91.62    206.53 o 
   6  12   6      126.51       72.47     77.89 o 
   7  12   6     9620.46     9210.58    394.75 o 
   8  12   6       27.51       67.97    115.03 o 
   9  12   6      192.21       36.60    120.26 o 
  10  12   6       24.59       -5.23    120.26 o 
  11  12   6       56.84      141.17    141.17 o 
  12  12   6      479.99      637.88    209.14 o 
  13  12   6      816.32      752.91    240.51 o 
  14  12   6      562.77      616.97    214.37 o 
 -19  13   6       20.69      204.81    107.03 o 
 -18  13   6      797.96      999.58    164.24 o 
 -17  13   6       70.84       -5.64     92.92 o 
 -16  13   6      467.30      511.73    124.24 o 
 -15  13   6      422.45      144.83     91.50 o 
 -14  13   6      483.29      522.93    119.09 o 
 -13  13   6      125.58       88.88     80.33 o 
 -12  13   6     3817.36     3711.52    107.02 o 
 -11  13   6     1653.29     1652.53     75.01 o 
 -10  13   6      993.67      960.52     62.44 o 
  -9  13   6       27.03        3.41     35.64 o 
  -8  13   6     1938.99     1780.22     69.10 o 
  -7  13   6     4131.56     3853.04     99.74 o 
  -6  13   6     4526.67     4506.07    109.25 o 
  -5  13   6      180.38      136.06     35.73 o 
  -4  13   6      982.64     1120.63     59.85 o 
  -3  13   6     1318.11     1414.31     64.79 o 
  -2  13   6      419.68      501.15     51.58 o 
  -1  13   6     5259.44     5018.94    123.73 o 
   0  13   6       11.83       29.44     35.97 o 
   1  13   6      156.25      162.93     31.70 o 
   2  13   6      383.46      385.17     92.92 o 
   3  13   6     4388.90     4440.20    277.11 o 
   4  13   6     3456.14     3228.84    305.87 o 
   5  13   6      553.45      590.82    113.90 o 
   6  13   6     1923.76     1903.18    171.17 o 
   7  13   6     1362.23     1504.49    162.55 o 
   8  13   6     8992.83     8951.23    543.77 o 
   9  13   6      344.40      371.22    167.31 o 
  10  13   6      142.94      282.34    162.08 o 
  11  13   6      155.13       67.97    146.40 o 
  12  13   6      221.47      261.43    177.77 o 
  13  13   6      132.86      376.45    177.77 o 
  14  13   6       31.47      -88.88    130.71 o 
 -19  14   6       23.00      101.20    216.98 o 
 -18  14   6       26.67       12.47     95.27 o 
 -17  14   6     3803.44     4117.96    284.03 o 
 -16  14   6      238.21      249.68    105.32 o 
 -15  14   6      615.42      516.36    121.84 o 
 -14  14   6      759.58      680.44    143.78 o 
 -13  14   6      298.69      124.50     88.50 o 
 -12  14   6     1009.26     1162.30    153.68 o 
 -11  14   6      205.57      200.11     41.42 o 
 -10  14   6     2322.94     2051.95     89.43 o 
  -9  14   6      845.26      886.50     66.61 o 
  -8  14   6     1219.04     1189.85     70.36 o 
  -7  14   6     6739.54     6859.30    142.36 o 
  -6  14   6    10872.34    10675.29    189.77 o 
  -5  14   6      696.61      709.69     54.16 o 
  -4  14   6      777.94      765.09     55.11 o 
  -3  14   6      385.59      393.47     46.55 o 
  -2  14   6    10926.69    11465.03    197.76 o 
  -1  14   6      424.84      583.42     54.12 o 
   0  14   6      118.23       42.04     31.31 o 
   1  14   6      108.64      115.80     33.56 o 
   2  14   6      652.30      686.91    141.17 o 
   3  14   6     8352.29     7434.12    299.19 o 
   4  14   6     7624.16     7448.53    308.29 o 
   5  14   6      449.67      659.42    123.81 o 
   6  14   6      216.15      198.27     91.54 o 
   7  14   6     2123.62     2536.92    232.67 o 
   8  14   6      707.94      601.28    193.46 o 
   9  14   6      619.39      878.39    224.83 o 
  10  14   6      119.64       94.11    146.40 o 
  11  14   6       22.50     -104.57    125.48 o 
  12  14   6     2037.72     1500.59    292.80 o 
  13  14   6     2660.37     3158.03    402.60 o 
 -18  15   6     2419.77     3001.13    415.67 o 
 -17  15   6        1.35      138.18    125.48 o 
 -16  15   6      549.04      546.73    133.09 o 
 -15  15   6      616.77      512.85    127.19 o 
 -14  15   6      476.49      534.20    130.90 o 
 -13  15   6      354.53      449.90    116.06 o 
 -12  15   6     1444.83     1456.22    172.54 o 
 -11  15   6     1136.54     1172.24    125.45 o 
 -10  15   6      233.24      201.90     85.28 o 
  -9  15   6        0.38      -19.18     36.56 o 
  -8  15   6     2473.93     2433.43     89.13 o 
  -7  15   6     4976.18     5180.26    123.51 o 
  -6  15   6       23.29        1.43     33.37 o 
  -5  15   6      190.65      174.96     41.82 o 
  -4  15   6      138.18      107.03     40.96 o 
  -3  15   6     2742.49     2817.79     93.83 o 
  -2  15   6     2378.22     2331.36     84.50 o 
  -1  15   6     9124.39     8959.34    170.16 o 
   0  15   6      292.23      294.67     55.92 o 
   1  15   6       62.29       83.80     32.02 o 
   2  15   6       80.86       53.18     94.11 o 
   3  15   6     1298.92     1369.64    147.75 o 
   4  15   6       37.43      133.85     82.63 o 
   5  15   6       89.35       30.42     80.33 o 
   6  15   6      219.01      314.08    102.73 o 
   7  15   6     3706.21     3613.71    241.63 o 
   8  15   6     4249.06     3934.33    373.84 o 
   9  15   6     3761.43     3377.62    376.45 o 
  10  15   6      121.62      -52.29    135.94 o 
  11  15   6      401.68      386.91    183.00 o 
  12  15   6       43.29       99.34    151.63 o 
 -17  16   6     5051.06     5973.26    340.77 o 
 -16  16   6       66.99      112.05    154.24 o 
 -15  16   6      152.03      197.23    110.55 o 
 -14  16   6      112.04       47.06     90.52 o 
 -13  16   6      603.74      721.83    139.91 o 
 -12  16   6      680.78      626.54    131.72 o 
 -11  16   6     2829.90     2883.14    218.13 o 
 -10  16   6     1810.95     1610.36    165.13 o 
  -9  16   6     1124.23     1157.33     78.58 o 
  -8  16   6     4059.49     4030.49    135.90 o 
  -7  16   6     3636.91     3636.20    108.37 o 
  -6  16   6        1.70      -51.97     58.07 o 
  -5  16   6      338.98      285.49     65.08 o 
  -4  16   6       64.83       90.00     42.09 o 
  -3  16   6       43.47       52.20     36.65 o 
  -2  16   6    14069.02    13816.36    234.03 o 
  -1  16   6      233.21      225.44     43.34 o 
   0  16   6      192.98      244.69     47.79 o 
   1  16   6     1063.27     1121.22    103.39 o 
   2  16   6      829.81      963.78    129.24 o 
   3  16   6     2034.63     2347.00    186.02 o 
   4  16   6      364.04      494.58    115.36 o 
   5  16   6       12.10      -24.84     81.08 o 
   6  16   6       12.30      -72.02     72.02 o 
   7  16   6      403.02      460.93    119.77 o 
   8  16   6        0.11     -117.64    117.64 o 
   9  16   6       20.63       20.91    146.40 o 
  10  16   6      107.19       10.46    135.94 o 
  11  16   6      306.34      339.85    198.68 o 
 -16  17   6      238.50      232.34    169.93 o 
 -15  17   6      189.45      214.46    112.41 o 
 -14  17   6      911.94     1153.67    172.71 o 
 -13  17   6       95.98      -74.11     74.11 o 
 -12  17   6     1592.93     1848.41    195.84 o 
 -11  17   6      209.56      316.37    105.32 o 
 -10  17   6       79.67       99.84     50.08 o 
  -9  17   6      603.59      508.27     86.01 o 
  -8  17   6       11.61      -26.27     44.40 o 
  -7  17   6     1799.52     1746.94     97.69 o 
  -6  17   6      147.50      110.44     70.75 o 
  -5  17   6     2221.90     2137.39    107.46 o 
  -4  17   6     1011.46      978.67     80.51 o 
  -3  17   6      173.64      222.10     99.62 o 
  -2  17   6      785.97      861.49     69.38 o 
  -1  17   6      279.08      225.35     50.05 o 
   0  17   6       83.13      -47.64     47.64 o 
   1  17   6      693.29      632.95     88.27 o 
   2  17   6     2530.94     2197.92    177.91 o 
   3  17   6      389.32      438.51    110.55 o 
   4  17   6     2330.93     2291.91    195.53 o 
   5  17   6      265.19      187.47    101.62 o 
   6  17   6       60.94      -79.17    133.33 o 
   7  17   6       89.86       20.91     85.03 o 
   8  17   6     1112.33     1204.26    209.14 o 
   9  17   6       39.67      -99.34    125.48 o 
  10  17   6      523.07      460.11    203.91 o 
 -15  18   6      577.35      656.96    219.60 o 
 -14  18   6      154.21      158.76    101.22 o 
 -13  18   6       45.26       12.57     86.82 o 
 -12  18   6       11.44      129.94     99.00 o 
 -11  18   6       42.32      -23.01     72.84 o 
 -10  18   6      172.54      456.60    118.13 o 
  -9  18   6      483.86      542.92     74.92 o 
  -8  18   6      884.15      792.71     87.64 o 
  -7  18   6      266.07      343.17     66.36 o 
  -6  18   6     1692.42     1639.97    109.43 o 
  -5  18   6       19.90       25.92     66.41 o 
  -4  18   6     1942.60     1763.32    103.10 o 
  -3  18   6      100.96      157.54     52.72 o 
  -2  18   6     2173.87     2175.31    135.57 o 
  -1  18   6      600.29      413.32     82.30 o 
   0  18   6       57.21       86.29     95.51 o 
   1  18   6     1311.74     1262.32    116.86 o 
   2  18   6       96.87       52.76     68.90 o 
   3  18   6     2355.50     2250.19    195.53 o 
   4  18   6       96.56      -55.92     84.79 o 
   5  18   6       20.05      -11.29     94.11 o 
   6  18   6      579.56      747.68    142.91 o 
   7  18   6       49.25       36.70     99.00 o 
   8  18   6       51.30      -40.99    109.80 o 
   9  18   6       32.30      -57.51    135.94 o 
 -14  19   6      892.20      883.90    166.37 o 
 -13  19   6      200.38      421.24    127.19 o 
 -12  19   6      575.77      844.41    155.28 o 
 -11  19   6     1168.43     1044.66    162.55 o 
 -10  19   6      190.55      329.04    107.03 o 
  -9  19   6      309.53      266.75    175.16 o 
  -8  19   6      627.87      676.78    126.25 o 
  -7  19   6      662.35      692.67    136.15 o 
  -6  19   6     2756.17     2859.07    148.84 o 
  -5  19   6     1193.86     1189.45    133.70 o 
  -4  19   6      386.84      353.26     78.02 o 
  -3  19   6     1476.08     1209.73    139.72 o 
  -2  19   6      417.71      383.46     97.78 o 
  -1  19   6     1118.11     1099.33    142.64 o 
   0  19   6     1575.59     1683.73    192.22 o 
   1  19   6     1158.17     1092.08    118.81 o 
   2  19   6     1000.49      950.06    135.92 o 
   3  19   6     2915.57     3248.73    291.27 o 
   4  19   6        0.48      196.50    101.22 o 
   5  19   6      253.79      244.32    109.02 o 
   6  19   6       18.49      -79.42     79.42 o 
   7  19   6      845.18      882.10    160.54 o 
   8  19   6      329.53      495.45    138.31 o 
 -13  20   6      149.29      342.54    132.94 o 
 -12  20   6        2.62       75.70     99.34 o 
 -11  20   6      527.39      712.94    145.72 o 
 -10  20   6       68.31       78.22    154.24 o 
  -9  20   6       28.89      182.49    175.16 o 
  -8  20   6       23.32       41.13     82.63 o 
  -7  20   6       12.50       87.19     57.40 o 
  -6  20   6      349.86      332.40     87.84 o 
  -5  20   6       10.76       47.62     73.20 o 
  -4  20   6      280.10      143.12     76.38 o 
  -3  20   6     1218.73     1303.55    141.44 o 
  -2  20   6      302.48      254.19     77.44 o 
  -1  20   6      994.46      997.61    114.39 o 
   0  20   6      540.34      742.76    103.59 o 
   1  20   6      100.69       63.18     95.00 o 
   2  20   6       81.33      -45.09     62.11 o 
   3  20   6      121.43       50.27     64.83 o 
   4  20   6     1375.08     1378.54    134.35 o 
   5  20   6       24.30      -23.93     66.58 o 
   6  20   6        0.02      -86.82     86.82 o 
   7  20   6      447.78      686.43    148.06 o 
 -11  21   6     2296.88     2814.34    249.04 o 
 -10  21   6        0.29      266.65    162.08 o 
  -9  21   6        6.69      -52.29    115.03 o 
  -8  21   6      728.73      925.45    219.60 o 
  -7  21   6     1681.79     1646.98    266.65 o 
  -6  21   6      485.46      371.01     94.79 o 
  -5  21   6       92.69      151.86     77.38 o 
  -4  21   6      118.97        6.85     76.59 o 
  -3  21   6       35.44      198.08     83.66 o 
  -2  21   6      167.75      140.82     82.63 o 
  -1  21   6      626.65      777.22    128.77 o 
   0  21   6      363.68      493.76    110.73 o 
   1  21   6      776.43      857.00    113.12 o 
   2  21   6      271.66      393.61     87.54 o 
   3  21   6      593.20      709.64    112.05 o 
   4  21   6      575.42      646.06    144.88 o 
   5  21   6        4.65       43.67    115.41 o 
  -9  22   6      246.41      407.82    188.23 o 
  -8  22   6      333.95      465.34    188.23 o 
  -7  22   6      114.61      203.91    156.86 o 
  -6  22   6      504.16      951.59    219.60 o 
  -5  22   6       78.81       79.85     75.22 o 
  -4  22   6      118.45      386.16    100.39 o 
  -3  22   6      903.68     1044.69    142.91 o 
  -2  22   6      150.41       89.42     90.52 o 
  -1  22   6     2513.16     2660.42    202.94 o 
   0  22   6      459.35      348.33    107.03 o 
   1  22   6        5.97      209.14     94.11 o 
   2  22   6     1190.31     1045.70    151.04 o 
   3  22   6      615.47      550.29    104.53 o 
  -5  23   6       12.19       83.66    130.71 o 
  -4  23   6        0.46      -31.37    120.26 o 
  -3  23   6      651.90      705.20    128.77 o 
  -2  23   6      282.84      172.54     96.13 o 
  -1  23   6        5.37      127.15    107.18 o 
 -23   1   7      878.60     1135.95    156.31 o 
 -22   1   7       57.46      151.40    101.96 o 
 -21   1   7        0.21       60.13     73.94 o 
 -20   1   7        4.02      -11.30     67.72 o 
 -19   1   7      434.96      316.38     90.52 o 
 -18   1   7      327.81      322.87    107.18 o 
 -17   1   7        9.72       28.47     66.24 o 
 -16   1   7       85.33       32.42     50.77 o 
 -15   1   7     2386.12     2365.92     97.45 o 
 -14   1   7       25.52        5.22     26.66 o 
 -13   1   7       31.78       -2.97     21.46 o 
 -12   1   7      712.01      740.34     39.46 o 
 -11   1   7       23.43        5.47     17.19 o 
 -10   1   7       33.47       11.45     19.62 o 
  -9   1   7    21583.02    22753.79    300.83 o 
  -8   1   7      935.61      877.91     38.90 o 
  -7   1   7        1.70      -28.40     28.68 o 
  -6   1   7      269.27      213.32     31.97 o 
  -5   1   7      984.11      988.17     43.86 o 
  -4   1   7   228550.19   224118.86   2477.78 o 
  -3   1   7     3482.85     3325.05     64.87 o 
  -2   1   7      297.11      273.46     23.00 o 
  -1   1   7       83.04       55.08     20.78 o 
   0   1   7     2515.27     2389.01     70.54 o 
   1   1   7    26419.54    27755.40    439.14 o 
   2   1   7       13.46       64.49     31.05 o 
   3   1   7        9.04       53.42     32.28 o 
   4   1   7        0.14       45.16     37.02 o 
   5   1   7      104.69       83.94     38.18 o 
   6   1   7      547.28      650.87     68.10 o 
   7   1   7      603.76      710.06     88.50 o 
   8   1   7       18.37       -7.67     75.81 o 
   9   1   7       10.81       49.02     67.97 o 
  10   1   7       23.26      -15.69     59.15 o 
  11   1   7      335.03      499.75     97.92 o 
  12   1   7      362.64      312.73     86.82 o 
  13   1   7        0.14      -59.15     59.15 o 
  14   1   7       84.87      137.34     83.12 o 
  15   1   7        0.47        4.13     69.09 o 
  16   1   7      839.06     1166.64    219.60 o 
 -23   2   7       81.16       61.04     79.42 o 
 -22   2   7      176.88      196.07     96.73 o 
 -21   2   7        0.12        7.97     73.67 o 
 -20   2   7      241.06      347.96     90.52 o 
 -19   2   7     3317.47     3264.71    202.44 o 
 -18   2   7      577.63      580.01    177.77 o 
 -17   2   7      468.48      323.69     86.82 o 
 -16   2   7       23.21       60.12     38.49 o 
 -15   2   7      487.09      524.22     54.55 o 
 -14   2   7      875.06      964.89     62.60 o 
 -13   2   7     1990.69     2108.49     72.40 o 
 -12   2   7      214.18      231.36     43.65 o 
 -11   2   7       57.69       38.80     17.77 o 
 -10   2   7     2001.82     1995.93     65.86 o 
  -9   2   7     6770.23     6681.25    114.69 o 
  -8   2   7        1.22      -15.71     15.71 o 
  -7   2   7      898.50      760.08     40.61 o 
  -6   2   7      168.76      170.16     27.94 o 
  -5   2   7      930.42      721.90     35.46 o 
  -4   2   7   182821.19   174812.95   2214.72 o 
  -3   2   7     1245.44     1304.71     40.59 o 
  -2   2   7        3.19      -14.07     17.74 o 
  -1   2   7       57.24       39.14     20.94 o 
   0   2   7       47.68       31.70     24.40 o 
   1   2   7     1055.42     1586.99     55.26 o 
   2   2   7     1084.09     1147.16     57.22 o 
   3   2   7        5.33       69.88     32.80 o 
   4   2   7       11.88       -4.98     34.43 o 
   5   2   7     1087.95     1205.46     68.36 o 
   6   2   7     1861.39     1818.81     94.10 o 
   7   2   7      437.99      601.57    128.10 o 
   8   2   7        0.77      -11.20     50.19 o 
   9   2   7       33.53       23.20     57.78 o 
  10   2   7        0.41      -44.97     55.09 o 
  11   2   7      871.47     1306.51    261.43 o 
  12   2   7      814.68      852.49    119.09 o 
  13   2   7       38.60       15.12     66.54 o 
  14   2   7       29.93      -54.38     64.62 o 
  15   2   7       20.31       92.78     77.89 o 
  16   2   7      257.14      328.07    109.02 o 
 -23   3   7      175.62      289.06    180.38 o 
 -22   3   7      433.12      254.45     94.22 o 
 -21   3   7        7.65        6.27    151.63 o 
 -20   3   7       77.08      143.78     73.94 o 
 -19   3   7        6.94      -66.96     70.59 o 
 -18   3   7      686.63      561.92    125.48 o 
 -17   3   7      331.93      271.54     50.21 o 
 -16   3   7       41.98       36.96     64.90 o 
 -15   3   7      157.87      186.52     42.83 o 
 -14   3   7     4042.06     3769.62    113.72 o 
 -13   3   7       10.41       -9.82     25.66 o 
 -12   3   7      227.11      278.09     29.20 o 
 -11   3   7       29.23        2.67     17.70 o 
 -10   3   7       87.25      107.47     28.05 o 
  -9   3   7    49094.06    51464.67    628.09 o 
  -8   3   7      613.43      671.88     27.85 o 
  -7   3   7     1246.69     1292.02     47.55 o 
  -6   3   7        0.09      -21.46     21.46 o 
  -5   3   7     9584.72     9873.04    149.75 o 
  -4   3   7    94373.97    97149.03   1159.41 o 
  -3   3   7      200.67      194.33     28.15 o 
  -2   3   7        0.79      -19.38     19.38 o 
  -1   3   7       61.32       55.95     23.23 o 
   0   3   7     2031.49     2015.82     57.13 o 
   1   3   7    11742.49    10975.35    176.07 o 
   2   3   7      190.81      183.32     28.00 o 
   3   3   7        2.74      -12.80     24.87 o 
   4   3   7      108.55      133.21     36.58 o 
   5   3   7        1.93       15.47     36.64 o 
   6   3   7     7677.71     8609.91    213.59 o 
   7   3   7     1078.23     1164.49     83.21 o 
   8   3   7       30.90       36.60     52.20 o 
   9   3   7       52.57      -44.54     73.20 o 
  10   3   7       39.89       28.76     58.81 o 
  11   3   7      276.29      215.01     75.18 o 
  12   3   7      634.36      758.99    112.94 o 
  13   3   7       23.39      -39.50     61.76 o 
  14   3   7       50.83       14.03     67.66 o 
  15   3   7      273.83      198.68     85.03 o 
  16   3   7      849.55      831.57    250.97 o 
 -23   4   7      515.18      576.19    203.91 o 
 -22   4   7        0.98       69.67     77.89 o 
 -21   4   7        2.21       57.27     77.89 o 
 -20   4   7      108.75      162.20     81.08 o 
 -19   4   7      384.58      581.16    107.99 o 
 -18   4   7     1563.20     1604.37    150.54 o 
 -17   4   7      126.67      141.44     44.53 o 
 -16   4   7       44.12       80.66     39.24 o 
 -15   4   7      356.59      355.14     46.48 o 
 -14   4   7      748.13      733.99     55.36 o 
 -13   4   7      739.19      944.44     56.40 o 
 -12   4   7       47.39       46.61     28.80 o 
 -11   4   7        6.39        6.46     17.32 o 
 -10   4   7     2183.97     2134.12     74.96 o 
  -9   4   7   162276.41   162396.30   2338.65 o 
  -8   4   7      201.44      197.63     28.06 o 
  -7   4   7      220.71      203.42     26.54 o 
  -6   4   7      240.66      256.33     20.69 o 
  -5   4   7        0.15      -10.80     15.82 o 
  -4   4   7    44953.50    44756.01    507.08 o 
  -3   4   7     8723.62     8788.07    134.47 o 
  -2   4   7       76.11       67.48     18.43 o 
  -1   4   7      152.49      123.78     20.67 o 
   0   4   7       21.63       12.86     18.78 o 
   1   4   7      541.33      502.54     30.70 o 
   2   4   7     1750.97     1838.25     58.90 o 
   3   4   7        8.76       39.54     23.51 o 
   4   4   7       84.93       84.83     37.73 o 
   5   4   7      383.50      424.45     50.75 o 
   6   4   7     1724.95     1276.61     75.30 o 
   7   4   7      774.71      787.98     70.36 o 
   8   4   7        1.22       -6.72     50.19 o 
   9   4   7        0.02      -10.46     52.20 o 
  10   4   7      881.56      862.64    104.41 o 
  11   4   7    26481.08    26340.87    690.82 o 
  12   4   7     1751.22     1560.23    141.84 o 
  13   4   7       23.08      -54.19     58.93 o 
  14   4   7        0.78        9.59     63.82 o 
  15   4   7      320.36      455.75    104.93 o 
  16   4   7     3516.67     3782.10    226.99 o 
 -23   5   7      247.98      331.53     94.79 o 
 -22   5   7      533.43      517.93    112.94 o 
 -21   5   7      211.40      278.32     95.27 o 
 -20   5   7     1092.12     1116.67    237.90 o 
 -19   5   7     4416.70     3844.16    172.21 o 
 -18   5   7      409.83      308.60     72.68 o 
 -17   5   7        0.13        6.22     34.02 o 
 -16   5   7      167.42       98.81     39.73 o 
 -15   5   7     2119.10     2071.48     87.78 o 
 -14   5   7    15718.78    14873.98    278.44 o 
 -13   5   7       65.66      102.68     29.30 o 
 -12   5   7      150.37      199.08     29.57 o 
 -11   5   7        0.13      -22.21     22.21 o 
 -10   5   7       55.33       45.44     24.96 o 
  -9   5   7     5771.40     6169.44    129.77 o 
  -8   5   7     2574.86     2779.70     71.98 o 
  -7   5   7      331.99      285.58     30.08 o 
  -6   5   7      222.36      220.25     24.43 o 
  -5   5   7     2438.87     2506.80     55.96 o 
  -4   5   7    45913.79    45048.66    552.09 o 
  -3   5   7       24.56        7.31     19.02 o 
  -2   5   7       78.70       70.54     22.68 o 
  -1   5   7       41.32       21.85     17.15 o 
   0   5   7        8.61       40.88     14.92 o 
   1   5   7    24213.41    24078.41    635.12 o 
   2   5   7      478.17      415.95     31.52 o 
   3   5   7        6.00       20.01     23.20 o 
   4   5   7       40.08       24.13     18.29 o 
   5   5   7     2164.70     2343.09    113.55 o 
   6   5   7     5010.15     5058.40    142.74 o 
   7   5   7     2098.46     2028.72     96.21 o 
   8   5   7        6.68       16.76     39.68 o 
   9   5   7        3.50        7.47     48.29 o 
  10   5   7     2075.77     2197.85    250.97 o 
  11   5   7     5577.09     5494.32    232.31 o 
  12   5   7      175.30      165.57     73.50 o 
  13   5   7       41.42      111.01     68.67 o 
  14   5   7       47.10      -17.97     86.27 o 
  15   5   7      646.04      638.33    114.04 o 
  16   5   7     1996.78     2620.28    179.67 o 
 -23   6   7       57.80      219.60    141.17 o 
 -22   6   7      232.22      291.96    107.18 o 
 -21   6   7       76.81      174.59     84.07 o 
 -20   6   7      143.14      154.25     68.10 o 
 -19   6   7      710.18      761.55    121.58 o 
 -18   6   7        7.78       11.36     53.27 o 
 -17   6   7      175.50      233.95     43.14 o 
 -16   6   7       25.17      -20.51     38.60 o 
 -15   6   7      777.14      742.85     71.69 o 
 -14   6   7     1806.23     1552.55     69.61 o 
 -13   6   7        0.12       -5.21     21.10 o 
 -12   6   7        7.39       -9.15     17.26 o 
 -11   6   7      253.41      308.94     37.91 o 
 -10   6   7       29.81       38.47     24.11 o 
  -9   6   7     6606.16     5767.81    114.37 o 
  -8   6   7     5850.89     6328.99    119.50 o 
  -7   6   7     2631.63     2746.02     66.07 o 
  -6   6   7      391.47      386.01     28.82 o 
  -5   6   7     1022.98     1057.20     40.67 o 
  -4   6   7    61766.20    61654.89    767.37 o 
  -3   6   7      489.08      527.03     33.40 o 
  -2   6   7      276.58      272.36     28.73 o 
  -1   6   7       12.44       37.83     29.40 o 
   0   6   7       35.21       24.69     20.17 o 
   1   6   7    33752.27    36871.98    575.12 o 
   2   6   7      498.29      533.68     31.73 o 
   3   6   7        3.79       11.49     21.13 o 
   4   6   7       59.28       80.85     19.48 o 
   5   6   7       85.44       74.76     22.11 o 
   6   6   7    15790.29    15764.67    269.48 o 
   7   6   7     2530.49     2645.56    155.30 o 
   8   6   7       33.28       84.68     39.67 o 
   9   6   7       96.24      101.96     53.80 o 
  10   6   7      248.85      169.20     59.17 o 
  11   6   7    25523.01    24764.35    836.56 o 
  12   6   7     3002.24     2837.15    168.64 o 
  13   6   7       13.06       40.04     58.52 o 
  14   6   7       67.01       93.82     81.04 o 
  15   6   7       58.59      288.94    172.54 o 
  16   6   7     3321.95     3877.84    219.60 o 
 -22   7   7       70.30      162.08     81.34 o 
 -21   7   7       51.33      106.95    112.41 o 
 -20   7   7     3712.38     3550.84    176.24 o 
 -19   7   7     1734.98     1934.46    315.47 o 
 -18   7   7        5.51       28.32     56.14 o 
 -17   7   7       52.57      125.30     57.20 o 
 -16   7   7        6.63       36.13     27.92 o 
 -15   7   7      914.02      904.93     52.69 o 
 -14   7   7    12665.19    11448.46    201.38 o 
 -13   7   7     1465.08     1384.13     78.79 o 
 -12   7   7        0.00      -20.26     33.76 o 
 -11   7   7      283.55      383.97     41.56 o 
 -10   7   7     1048.38     1062.99     52.38 o 
  -9   7   7     1994.74     2175.47     76.38 o 
  -8   7   7      271.55      239.27     32.25 o 
  -7   7   7      945.68      938.05     42.25 o 
  -6   7   7     1200.13     1225.24     54.83 o 
  -5   7   7     2060.25     2225.96     59.60 o 
  -4   7   7     1506.31     1443.76     54.07 o 
  -3   7   7       26.28       11.61     20.94 o 
  -2   7   7      181.79      208.34     28.13 o 
  -1   7   7      127.25      153.46     24.72 o 
   0   7   7      766.60      821.00     67.98 o 
   1   7   7    41780.79    41924.03    577.52 o 
   2   7   7       33.89       73.76     75.81 o 
   3   7   7        0.74      162.08     99.34 o 
   4   7   7        9.42      -52.29     83.66 o 
   5   7   7      134.42      240.51    115.03 o 
   6   7   7     3637.13     3899.04     83.78 o 
   7   7   7     1281.53     1205.61     49.35 o 
   8   7   7       21.34       38.42     31.93 o 
   9   7   7       14.82       21.95     31.66 o 
  10   7   7       37.42       48.41     47.21 o 
  11   7   7      215.80      163.13     58.52 o 
  12   7   7     1763.96     1926.66    261.43 o 
  13   7   7        0.03      128.32     55.63 o 
  14   7   7        0.99      168.41     56.97 o 
  15   7   7      141.17      383.44    149.01 o 
 -22   8   7      618.11      792.61    347.70 o 
 -21   8   7       89.92      101.73     65.86 o 
 -20   8   7       89.81      176.82     69.24 o 
 -19   8   7     4165.97     4049.54    206.41 o 
 -18   8   7      277.69      330.09     74.27 o 
 -17   8   7      100.70      175.58     46.36 o 
 -16   8   7       99.12      122.07     30.28 o 
 -15   8   7      875.98      794.65     46.16 o 
 -14   8   7      739.52      582.64     62.47 o 
 -13   8   7     1418.21     1280.18     84.52 o 
 -12   8   7       93.39       47.76     40.75 o 
 -11   8   7      391.02      359.79     43.00 o 
 -10   8   7     1281.56     1329.10     58.52 o 
  -9   8   7    28019.27    27006.81    370.11 o 
  -8   8   7       79.83       99.24     25.18 o 
  -7   8   7      629.44      634.59     32.89 o 
  -6   8   7       45.98       60.74     20.69 o 
  -5   8   7    12576.00    12715.70    172.21 o 
  -4   8   7    30606.43    30227.46    399.85 o 
  -3   8   7     2634.10     2695.46     69.09 o 
  -2   8   7       72.58       96.87     34.29 o 
  -1   8   7      529.92      605.47     61.34 o 
   0   8   7     3341.02     3543.79     75.45 o 
   1   8   7     2498.60     2648.73     70.15 o 
   2   8   7      742.40      739.62    101.62 o 
   3   8   7       43.81      172.54    104.57 o 
   4   8   7        0.04      -73.20     88.88 o 
   5   8   7      800.18     1014.33    177.77 o 
   6   8   7    16118.59    14765.34    658.79 o 
   7   8   7      472.63      496.71    151.63 o 
   8   8   7       15.78       78.43    115.03 o 
   9   8   7       34.67      127.00     49.67 o 
  10   8   7       35.00      -12.39     34.96 o 
  11   8   7     5636.54     5864.59    201.58 o 
  12   8   7      317.17      366.18     58.25 o 
  13   8   7       28.56      162.08    141.17 o 
  14   8   7        1.71      -26.14    125.48 o 
  15   8   7      170.57      193.46    146.40 o 
 -22   9   7      121.67      222.41     88.68 o 
 -21   9   7       99.17      196.56     76.16 o 
 -20   9   7      255.12      443.05     86.79 o 
 -19   9   7     7267.03     7733.42    276.16 o 
 -18   9   7       59.36      106.64     61.10 o 
 -17   9   7       13.95       58.98     56.34 o 
 -16   9   7        6.95      -22.14     36.09 o 
 -15   9   7        5.49       54.01     40.61 o 
 -14   9   7    10463.51    10740.32    261.87 o 
 -13   9   7     2467.13     2244.59    100.10 o 
 -12   9   7        7.73      -17.78     38.95 o 
 -11   9   7        2.34      -25.46     37.68 o 
 -10   9   7      456.74      497.56     47.41 o 
  -9   9   7     2495.74     2348.95     76.10 o 
  -8   9   7      526.73      684.29     35.07 o 
  -7   9   7      681.82      610.78     34.23 o 
  -6   9   7     1490.27     1474.82     51.27 o 
  -5   9   7     1693.98     1680.51     51.58 o 
  -4   9   7        2.24       55.80     21.90 o 
  -3   9   7      774.30      749.41     49.36 o 
  -2   9   7       47.38       69.40     28.84 o 
  -1   9   7       91.73       74.45     21.07 o 
   0   9   7        1.57      -11.49     17.21 o 
   1   9   7    40595.13    41559.50    578.03 o 
   2   9   7       29.87       22.97     88.88 o 
   3   9   7       13.62      125.48    109.80 o 
   4   9   7       15.58       83.66    109.80 o 
   5   9   7       97.27      167.31    115.03 o 
   6   9   7    24243.82    24040.74    946.36 o 
   7   9   7      338.27      460.11    151.63 o 
   8   9   7        0.05       73.20     99.34 o 
   9   9   7      113.97       78.43    104.57 o 
  10   9   7     1720.22     1589.47    256.20 o 
  11   9   7     1365.24     1458.76    250.97 o 
  12   9   7       30.95       -5.23    125.48 o 
  13   9   7       11.18      -52.29    115.03 o 
  14   9   7        7.11      -15.69    120.26 o 
  15   9   7      337.03      250.97    188.23 o 
 -21  10   7       91.23      155.88     84.80 o 
 -20  10   7      310.82      284.22     78.53 o 
 -19  10   7      285.47      461.92    110.11 o 
 -18  10   7     1361.00     1343.12    116.28 o 
 -17  10   7       23.71       -5.03     54.27 o 
 -16  10   7      159.82      143.02     46.66 o 
 -15  10   7      217.35      196.67     48.88 o 
 -14  10   7     2921.58     2762.73    111.05 o 
 -13  10   7       92.36      103.07     48.30 o 
 -12  10   7      367.35      459.72     59.27 o 
 -11  10   7        0.24       -5.13     38.18 o 
 -10  10   7     5546.49     5650.00    238.33 o 
  -9  10   7    11606.14    10976.59    176.70 o 
  -8  10   7     9494.45     9475.55    147.07 o 
  -7  10   7      363.05      339.27     30.55 o 
  -6  10   7      647.87      585.04     38.31 o 
  -5  10   7       13.93       53.78     24.96 o 
  -4  10   7    30854.15    29668.54    360.46 o 
  -3  10   7      406.56      428.21     35.88 o 
  -2  10   7      146.86      181.13     29.14 o 
  -1  10   7       39.52       54.30     22.98 o 
   0  10   7      394.01      330.00     38.51 o 
   1  10   7       14.33       63.01     21.63 o 
   2  10   7      840.39      786.78    102.73 o 
   3  10   7       30.61        7.63     66.54 o 
   4  10   7      461.83      601.28    156.86 o 
   5  10   7      601.49      366.00    146.40 o 
   6  10   7    15171.27    15978.36    716.31 o 
   7  10   7     4264.29     3790.68    324.17 o 
   8  10   7      121.86      -78.43     99.34 o 
   9  10   7      263.68      554.22    167.31 o 
  10  10   7      384.82      596.05    177.77 o 
  11  10   7     3728.58     4480.84    386.91 o 
  12  10   7      613.26      507.17    188.23 o 
  13  10   7       51.21      -26.14    135.94 o 
  14  10   7        4.75     -115.03    115.03 o 
 -21  11   7      288.75      266.01     83.08 o 
 -20  11   7      905.48      876.27    184.12 o 
 -19  11   7     3756.74     4166.43    185.26 o 
 -18  11   7     1107.82     1111.78    108.61 o 
 -17  11   7       23.29       -9.36     59.89 o 
 -16  11   7        7.24       44.33     72.12 o 
 -15  11   7       64.34      140.34     48.38 o 
 -14  11   7     1810.19     1977.81     99.36 o 
 -13  11   7     8963.22     8547.03    205.81 o 
 -12  11   7     1080.76     1047.46     95.43 o 
 -11  11   7      636.98      624.23     79.71 o 
 -10  11   7      963.69     1181.22     93.67 o 
  -9  11   7     1896.79     1962.01    103.13 o 
  -8  11   7       68.76       90.93     28.20 o 
  -7  11   7      107.20      159.04     30.96 o 
  -6  11   7       84.91       93.48     29.62 o 
  -5  11   7     9105.42     9255.52    161.03 o 
  -4  11   7     9309.74     9461.57    159.30 o 
  -3  11   7      484.03      548.87     47.14 o 
  -2  11   7      194.74      207.26     31.89 o 
  -1  11   7       50.58       54.11     29.98 o 
   0  11   7     3021.72     3178.84    101.40 o 
   1  11   7    14873.04    14022.43    305.51 o 
   2  11   7     1881.32     1782.58    140.58 o 
   3  11   7      223.95      128.85     76.59 o 
   4  11   7      211.45      216.98     96.73 o 
   5  11   7     7609.15     6880.73    428.74 o 
   6  11   7    18823.80    19021.36    820.88 o 
   7  11   7     1247.91     1249.62    219.60 o 
   8  11   7      205.05      151.63    130.71 o 
   9  11   7       55.75      141.17    135.94 o 
  10  11   7       85.91      183.00    146.40 o 
  11  11   7      198.36      298.03    162.08 o 
  12  11   7        0.02      -88.88     99.34 o 
  13  11   7       22.14        5.23    130.71 o 
  14  11   7        0.46      -36.60    109.80 o 
 -20  12   7      180.58      253.09    102.79 o 
 -19  12   7      170.60       95.83     71.61 o 
 -18  12   7     3243.97     3448.05    223.71 o 
 -17  12   7       49.10      132.99     85.57 o 
 -16  12   7      194.54      233.87     66.73 o 
 -15  12   7       76.46      107.60     63.08 o 
 -14  12   7        1.08       37.99     49.12 o 
 -13  12   7      722.45      727.48     84.98 o 
 -12  12   7       64.51      -49.05     49.05 o 
 -11  12   7      628.83      671.27     83.85 o 
 -10  12   7      571.40      627.17     47.56 o 
  -9  12   7      625.46      527.48     50.25 o 
  -8  12   7     6196.20     6154.13    125.55 o 
  -7  12   7        0.74        0.73     27.55 o 
  -6  12   7       99.47       78.77     32.21 o 
  -5  12   7     1465.00     1459.78     62.71 o 
  -4  12   7        0.97        9.35     27.45 o 
  -3  12   7     1113.90     1183.25     55.86 o 
  -2  12   7      761.43      699.74     57.08 o 
  -1  12   7       51.71       72.77     31.82 o 
   0  12   7     2415.64     2575.37     93.86 o 
   1  12   7      356.64      384.27     33.64 o 
   2  12   7        0.02       86.13     67.66 o 
   3  12   7      287.28      329.82     91.54 o 
   4  12   7     1343.98     1236.37    172.54 o 
   5  12   7     5260.36     5320.70    258.09 o 
   6  12   7      205.97      -99.34     99.34 o 
   7  12   7      262.75      135.94    130.71 o 
   8  12   7       12.30      -88.88     88.88 o 
   9  12   7        0.16     -104.57    104.57 o 
  10  12   7      776.68      799.96    219.60 o 
  11  12   7     1722.89     1908.41    303.25 o 
  12  12   7       65.71       88.88    151.63 o 
  13  12   7       82.60      130.71    151.63 o 
 -20  13   7     1281.02     1710.21    214.77 o 
 -19  13   7     2855.71     2792.94    332.01 o 
 -18  13   7      748.28      965.75    163.31 o 
 -17  13   7       59.32       42.18     83.12 o 
 -16  13   7      519.22      528.40    121.84 o 
 -15  13   7      328.27      376.64    154.24 o 
 -14  13   7     2394.83     2428.50    199.54 o 
 -13  13   7      500.46      623.74     81.70 o 
 -12  13   7      147.12       78.32     55.69 o 
 -11  13   7      424.70      371.20     85.03 o 
 -10  13   7     2591.61     2543.54     93.94 o 
  -9  13   7       20.66       30.89     31.94 o 
  -8  13   7     2007.32     1861.93     71.39 o 
  -7  13   7     2638.70     2433.96     83.11 o 
  -6  13   7     1857.84     1756.75     71.94 o 
  -5  13   7       33.75       20.36     31.56 o 
  -4  13   7      511.53      442.03     45.74 o 
  -3  13   7      258.74      193.93     37.00 o 
  -2  13   7      497.09      525.11     49.35 o 
  -1  13   7      768.38      811.05     55.77 o 
   0  13   7       64.19       -3.55     25.16 o 
   1  13   7     1145.24     1025.15     70.08 o 
   2  13   7     5131.75     5142.99    238.95 o 
   3  13   7      930.22      762.78    130.71 o 
   4  13   7        0.03       -0.80     71.46 o 
   5  13   7     1166.87     1217.72    292.80 o 
   6  13   7        7.06      -31.37    104.57 o 
   7  13   7     2074.49     2216.89    287.57 o 
   8  13   7      314.66      277.11    156.86 o 
   9  13   7      366.99      256.20    162.08 o 
  10  13   7      605.97      721.54    219.60 o 
  11  13   7      150.07     -109.80    115.03 o 
  12  13   7     1452.13     2018.21    324.17 o 
  13  13   7       16.61       62.74    146.40 o 
 -19  14   7      702.83      903.06    168.34 o 
 -18  14   7     1383.22     1220.86    178.60 o 
 -17  14   7       72.69      139.17    109.80 o 
 -16  14   7      295.22      243.08    164.70 o 
 -15  14   7     4132.82     4050.58    254.78 o 
 -14  14   7     1568.22     1719.78    184.41 o 
 -13  14   7      672.01      749.69    185.61 o 
 -12  14   7     2270.11     1903.54    124.61 o 
 -11  14   7     3362.39     3064.85    103.44 o 
 -10  14   7     9856.65     9131.07    202.56 o 
  -9  14   7      868.58      926.58     57.70 o 
  -8  14   7      890.27      927.33     58.85 o 
  -7  14   7      119.18      127.07     38.05 o 
  -6  14   7     1974.42     1908.63     76.49 o 
  -5  14   7      538.80      544.51     50.11 o 
  -4  14   7       42.67       29.26     34.54 o 
  -3  14   7     9316.70     9285.75    173.37 o 
  -2  14   7     1846.34     1857.35     80.71 o 
  -1  14   7      334.21      413.51     47.74 o 
   0  14   7      263.98      150.89     53.79 o 
   1  14   7      201.08      228.21     31.32 o 
   2  14   7      217.31       68.84     76.59 o 
   3  14   7      700.90      615.91    112.35 o 
   4  14   7      605.93      537.52    112.35 o 
   5  14   7     1927.62     1936.23    366.00 o 
   6  14   7      303.29      121.00     90.52 o 
   7  14   7      794.65      810.42    214.37 o 
   8  14   7      664.56      585.59    188.23 o 
   9  14   7       15.19       -5.23    125.48 o 
  10  14   7      185.50      109.80    141.17 o 
  11  14   7      122.01       83.66    162.08 o 
  12  14   7     1164.23     1014.33    271.88 o 
 -18  15   7       15.21       95.27    108.64 o 
 -17  15   7        0.29      -72.00     88.50 o 
 -16  15   7     1004.42      740.55    144.05 o 
 -15  15   7      758.42      925.04    161.54 o 
 -14  15   7      898.80     1074.84    185.61 o 
 -13  15   7       36.29      113.53    101.96 o 
 -12  15   7      233.67      267.94     97.50 o 
 -11  15   7      983.14      939.67     73.20 o 
 -10  15   7      101.46      165.86     43.67 o 
  -9  15   7     1320.01     1349.17    108.21 o 
  -8  15   7     3885.01     3817.43    111.78 o 
  -7  15   7        7.02       29.05     37.46 o 
  -6  15   7      284.83      312.03     45.74 o 
  -5  15   7      115.62       98.58     38.45 o 
  -4  15   7     1513.53     1535.55     73.89 o 
  -3  15   7      282.01      251.42     44.39 o 
  -2  15   7      385.90      281.36     45.60 o 
  -1  15   7     2973.44     2900.18    105.94 o 
   0  15   7      468.42      545.41     87.89 o 
   1  15   7        1.49       31.58     46.10 o 
   2  15   7     5272.15     5258.09    252.26 o 
   3  15   7      349.28      202.21     90.52 o 
   4  15   7      183.28      159.42     89.17 o 
   5  15   7     1241.68     1334.11    158.46 o 
   6  15   7       37.07      -20.91     77.38 o 
   7  15   7     3493.40     3984.13    386.91 o 
   8  15   7      744.06      585.59    214.37 o 
   9  15   7      979.68     1071.85    256.20 o 
  10  15   7      508.44      554.22    209.14 o 
  11  15   7      153.54     -125.48    125.48 o 
  12  15   7       92.17      329.40    193.46 o 
 -18  16   7      286.91      585.43    142.30 o 
 -17  16   7      152.61      115.03    107.22 o 
 -16  16   7       31.48      -73.85     88.88 o 
 -15  16   7      890.21      790.10    185.61 o 
 -14  16   7       64.89       50.24     82.89 o 
 -13  16   7      505.07      625.97    131.21 o 
 -12  16   7      251.38       87.44     86.35 o 
 -11  16   7      599.30      660.65    129.24 o 
 -10  16   7    10112.76     9173.29    260.68 o 
  -9  16   7     1722.31     1800.36     94.58 o 
  -8  16   7     1041.71     1177.62     80.83 o 
  -7  16   7      781.64      685.79     63.85 o 
  -6  16   7       79.78       55.05     53.80 o 
  -5  16   7       69.68       38.93     35.64 o 
  -4  16   7     1798.27     1860.57     83.28 o 
  -3  16   7     6740.00     6374.64    171.86 o 
  -2  16   7     1442.73     1439.27     85.56 o 
  -1  16   7      121.81      107.60     52.83 o 
   0  16   7     7715.19     6844.91    267.24 o 
   1  16   7      834.80     1049.80     76.57 o 
   2  16   7     5631.55     5430.88    264.27 o 
   3  16   7      152.36       30.46     84.79 o 
   4  16   7        5.08      -60.57     74.11 o 
   5  16   7     4813.64     4782.37    267.87 o 
   6  16   7       93.93      167.89    125.48 o 
   7  16   7      342.28      298.03    162.08 o 
   8  16   7      835.92      768.59    224.83 o 
   9  16   7       38.93       62.74    141.17 o 
  10  16   7      637.64      695.39    235.28 o 
  11  16   7       11.15     -104.57    130.71 o 
 -17  17   7      439.81      376.97    149.01 o 
 -16  17   7      118.26      104.10    100.42 o 
 -15  17   7     2150.52     2549.21    376.45 o 
 -14  17   7       91.82       70.96     90.07 o 
 -13  17   7        0.42      -10.46     81.34 o 
 -12  17   7       13.46      197.28     94.22 o 
 -11  17   7      638.51      587.05    125.54 o 
 -10  17   7       81.44       37.83     43.59 o 
  -9  17   7      305.64      135.42     53.96 o 
  -8  17   7     2251.94     2171.37    107.30 o 
  -7  17   7      491.09      457.57     69.43 o 
  -6  17   7        7.73      -25.52     67.92 o 
  -5  17   7     4898.78     4532.97    151.19 o 
  -4  17   7      249.57      355.45     58.78 o 
  -3  17   7      593.66      571.71     67.47 o 
  -2  17   7     1378.96     1256.34     88.73 o 
  -1  17   7      737.05      777.25     96.22 o 
   0  17   7     1087.16      885.93    127.19 o 
   1  17   7     3966.42     3783.22    221.00 o 
   2  17   7      421.94      611.21    119.77 o 
   3  17   7        3.41       74.29     87.81 o 
   4  17   7     1018.87      846.15    140.67 o 
   5  17   7       98.03      155.93     93.79 o 
   6  17   7       33.12      -24.22     89.17 o 
   7  17   7     2794.15     2666.55    345.08 o 
   8  17   7       33.48     -120.26    120.26 o 
   9  17   7       15.19      -73.20    135.94 o 
  10  17   7     2003.18     2044.35    345.08 o 
 -16  18   7       84.52      124.67    201.30 o 
 -15  18   7     1221.83     1532.44    203.24 o 
 -14  18   7      339.25      258.81    110.91 o 
 -13  18   7       21.52      -49.91     88.88 o 
 -12  18   7       75.61       -7.84     81.34 o 
 -11  18   7        2.68       75.01    135.94 o 
 -10  18   7     4719.26     5021.99    277.11 o 
  -9  18   7        3.27       51.27     48.30 o 
  -8  18   7      108.76        1.99     49.95 o 
  -7  18   7      307.67      250.97     73.94 o 
  -6  18   7       48.77       37.18     46.82 o 
  -5  18   7      666.62      710.78     76.37 o 
  -4  18   7     1198.72     1382.97     95.74 o 
  -3  18   7     2501.37     2503.15    193.79 o 
  -2  18   7        8.83      -90.74     90.74 o 
  -1  18   7       31.00       39.29     57.20 o 
   0  18   7      623.05      654.33    121.82 o 
   1  18   7        0.77      -51.05     56.34 o 
   2  18   7     2073.55     1829.64    179.05 o 
   3  18   7      215.97      273.83    109.02 o 
   4  18   7      121.57      237.81    107.03 o 
   5  18   7     1598.25     1931.58    198.72 o 
   6  18   7      103.87       71.49    112.41 o 
   7  18   7      108.79       73.20    146.40 o 
   8  18   7        6.06       52.29    151.63 o 
   9  18   7       68.29      -15.69    156.86 o 
 -14  19   7      366.99      394.23    129.24 o 
 -13  19   7      523.81      405.61    121.33 o 
 -12  19   7      452.70      376.45    118.13 o 
 -11  19   7       22.75      170.23     95.91 o 
 -10  19   7       16.55      211.05     95.91 o 
  -9  19   7      201.17      203.51     95.27 o 
  -8  19   7       31.20       86.71     54.94 o 
  -7  19   7      142.69      128.66     59.55 o 
  -6  19   7      204.62      175.95     62.20 o 
  -5  19   7     1551.50     1638.71    159.47 o 
  -4  19   7     1898.21     1828.87    130.55 o 
  -3  19   7      696.13      721.45     96.11 o 
  -2  19   7      920.13      986.19    107.59 o 
  -1  19   7      757.00      869.28    104.88 o 
   0  19   7     2765.31     2646.80    157.38 o 
   1  19   7       11.22      -43.67     63.71 o 
   2  19   7     3515.78     3634.08    185.94 o 
   3  19   7        8.89     -104.57    104.57 o 
   4  19   7       62.65      -86.35     86.35 o 
   5  19   7       24.96       -3.76     88.93 o 
   6  19   7      387.07      330.19    146.40 o 
   7  19   7        0.54      104.57    177.77 o 
   8  19   7        5.28      -73.20    135.94 o 
 -13  20   7      327.70      371.38    121.84 o 
 -12  20   7      104.33      104.57     96.13 o 
 -11  20   7      156.22      196.59     99.22 o 
 -10  20   7       24.40      138.76     92.76 o 
  -9  20   7      899.07      946.32    153.40 o 
  -8  20   7      633.97      669.25    203.91 o 
  -7  20   7      193.74      182.27    101.96 o 
  -6  20   7       14.37      116.97    115.03 o 
  -5  20   7      310.61      409.48     93.79 o 
  -4  20   7      136.25      234.41     85.09 o 
  -3  20   7      568.09      549.04    109.02 o 
  -2  20   7     1580.97     1615.04    166.51 o 
  -1  20   7       19.33      -25.93     59.30 o 
   0  20   7        4.17        2.35     62.47 o 
   1  20   7       14.34      -49.13     65.37 o 
   2  20   7        3.80       23.55     68.58 o 
   3  20   7      175.90      113.43     70.93 o 
   4  20   7       49.54      -23.53     92.43 o 
   5  20   7       59.40       86.41    141.17 o 
   6  20   7      458.21      349.08    125.05 o 
 -11  21   7       12.95      313.71    167.31 o 
 -10  21   7      122.66       57.51    151.63 o 
  -9  21   7       29.36      -73.20    109.80 o 
  -8  21   7       67.67       88.88    130.71 o 
  -7  21   7        1.92       94.11    115.03 o 
  -6  21   7      232.52      248.19     83.93 o 
  -5  21   7      323.74      306.23     87.87 o 
  -4  21   7        1.92       34.30    117.64 o 
  -3  21   7      666.09      721.54    162.08 o 
  -2  21   7       75.43      198.26     90.07 o 
  -1  21   7      595.41      493.41    111.63 o 
   0  21   7     1974.56     2151.78    156.45 o 
   1  21   7     1091.33      991.56    118.79 o 
   2  21   7        2.65      -56.33     69.97 o 
   3  21   7        0.27      -40.89    107.44 o 
   4  21   7        3.04      -49.17     66.12 o 
  -9  22   7     1668.53     2195.98    318.94 o 
  -8  22   7      258.88      109.80    141.17 o 
  -7  22   7     1177.22     1035.25    235.28 o 
  -6  22   7       24.85       94.11    125.48 o 
  -5  22   7       64.38      166.87    101.96 o 
  -4  22   7      407.97      387.99    115.03 o 
  -3  22   7       40.93       23.41     81.08 o 
  -2  22   7      799.68     1034.53    142.91 o 
  -1  22   7     1522.91     1713.67    171.65 o 
   0  22   7       36.50       52.29     81.34 o 
   1  22   7      148.79      225.59     99.22 o 
   2  22   7      731.84      651.05    203.91 o 
  -3  23   7        0.33      -72.68     73.67 o 
 -24   0   8      182.57      292.80    141.17 o 
 -23   0   8       87.27      172.54    120.26 o 
 -22   0   8      236.83       78.43    115.03 o 
 -21   0   8     2513.67     2452.18    277.11 o 
 -20   0   8      691.42      894.08    193.46 o 
 -19   0   8      247.51      203.91    115.03 o 
 -18   0   8       75.47       52.29     94.11 o 
 -17   0   8      592.71      543.77    146.40 o 
 -16   0   8    34129.38    29368.60   1066.62 o 
 -15   0   8      554.80      506.10     58.36 o 
 -14   0   8        0.43      -31.56     31.56 o 
 -13   0   8      184.21      216.64     64.62 o 
 -12   0   8     2748.11     2996.85    112.34 o 
 -11   0   8    82163.93    83492.59   1412.45 o 
 -10   0   8     4724.72     4972.01    137.60 o 
  -9   0   8        7.26       -7.27     26.36 o 
  -8   0   8       43.34       29.77     26.26 o 
  -7   0   8      293.36      278.23     49.81 o 
  -6   0   8    14593.69    15626.69    380.80 o 
  -5   0   8     4023.04     4022.91    113.68 o 
  -4   0   8     1006.45      949.55     47.56 o 
  -3   0   8        2.69      -24.32     24.32 o 
  -2   0   8     4243.24     4734.19    108.42 o 
  -1   0   8     9513.16     8665.39    192.13 o 
   0   0   8     1105.54      976.35     60.22 o 
   1   0   8      525.70      434.69     70.59 o 
   2   0   8       18.48       -2.61     48.06 o 
   3   0   8     3142.32     3202.57    144.19 o 
   4   0   8    19644.12    18279.39    462.14 o 
   5   0   8     1259.26     1305.91    149.01 o 
   6   0   8       30.36      156.86     88.88 o 
   7   0   8       52.73      167.31     94.11 o 
   8   0   8       64.99      183.00     94.11 o 
   9   0   8     3967.65     3738.39    271.88 o 
  10   0   8     1428.09     1673.13    203.91 o 
  11   0   8       25.54      -57.51     62.74 o 
  12   0   8       18.33       88.88     94.11 o 
  13   0   8      455.28      501.94    151.63 o 
  14   0   8     2125.34     2065.27    261.43 o 
  15   0   8      189.74      366.00    151.63 o 
  16   0   8       17.98      183.00    130.71 o 
 -24   1   8        3.11       37.21     76.38 o 
 -23   1   8       12.09       81.22     79.42 o 
 -22   1   8       13.37      -35.85     86.27 o 
 -21   1   8     7262.05     7187.08    342.47 o 
 -20   1   8     1574.72     1228.27    146.00 o 
 -19   1   8       60.40       18.67     88.88 o 
 -18   1   8        7.91      -15.69     57.78 o 
 -17   1   8      121.84       67.30     55.30 o 
 -16   1   8     5990.18     5438.71    149.67 o 
 -15   1   8       33.56       12.52     28.16 o 
 -14   1   8      133.74      130.13     32.74 o 
 -13   1   8        5.04      -19.16     19.16 o 
 -12   1   8      827.34      873.38     49.33 o 
 -11   1   8    31631.17    33551.90    433.73 o 
 -10   1   8      273.11      273.33     28.60 o 
  -9   1   8       61.56       34.21     18.65 o 
  -8   1   8       29.42       52.14     18.77 o 
  -7   1   8      810.02      863.21     49.67 o 
  -6   1   8   209054.06   206531.91   5282.36 o 
  -5   1   8     4488.22     4446.58     95.39 o 
  -4   1   8      302.60      242.02     24.87 o 
  -3   1   8       14.49      -17.36     17.36 o 
  -2   1   8       79.04       46.31     24.66 o 
  -1   1   8    74639.22    73635.71    888.64 o 
   0   1   8      476.47      530.78     37.48 o 
   1   1   8        8.60       47.08     27.47 o 
   2   1   8       92.67       95.16     35.05 o 
   3   1   8      124.32       83.59     39.44 o 
   4   1   8     9251.11    11158.51    223.94 o 
   5   1   8      377.60      365.81     58.14 o 
   6   1   8       81.41       99.68     70.59 o 
   7   1   8        4.71       52.94     58.81 o 
   8   1   8      451.32      497.46     90.07 o 
   9   1   8    25667.15    25381.33    659.87 o 
  10   1   8      103.81      246.47     79.42 o 
  11   1   8       74.12       20.02     64.62 o 
  12   1   8       52.40       10.46     60.25 o 
  13   1   8      194.54      157.90     83.12 o 
  14   1   8     4377.02     5207.19    264.17 o 
  15   1   8      174.08      392.91    115.03 o 
  16   1   8        5.51        6.89     75.18 o 
 -24   2   8      164.79      467.77    109.26 o 
 -23   2   8       67.57      308.68     96.67 o 
 -22   2   8        4.59       59.61     81.04 o 
 -21   2   8     3682.69     3625.36    231.51 o 
 -20   2   8      131.65      184.90    122.87 o 
 -19   2   8       76.92       17.52     68.32 o 
 -18   2   8      315.20      266.82     82.61 o 
 -17   2   8       31.83       38.51     39.08 o 
 -16   2   8     8355.51     8090.84    191.11 o 
 -15   2   8     2304.03     2273.67     93.03 o 
 -14   2   8       68.83       49.84     28.68 o 
 -13   2   8       45.04       29.14     23.77 o 
 -12   2   8       16.51       -6.55     23.05 o 
 -11   2   8    10311.03     9650.95    158.02 o 
 -10   2   8     3408.56     3457.38     77.78 o 
  -9   2   8      187.09      146.89     22.34 o 
  -8   2   8       22.14        5.61     16.26 o 
  -7   2   8     1611.34     1601.05     75.70 o 
  -6   2   8    38606.85    41608.88    572.40 o 
  -5   2   8     2009.09     2069.78     64.80 o 
  -4   2   8      531.43      559.27     31.09 o 
  -3   2   8       40.01       30.46     20.87 o 
  -2   2   8     1016.96     1081.19     38.97 o 
  -1   2   8    73585.11    78091.77    900.08 o 
   0   2   8      593.28      617.43     38.20 o 
   1   2   8       17.88       26.85     25.83 o 
   2   2   8       59.51       55.03     29.06 o 
   3   2   8      885.13      962.53     58.08 o 
   4   2   8    65894.42    66540.50   1010.88 o 
   5   2   8      492.04      624.13     64.36 o 
   6   2   8        1.59       45.84     53.99 o 
   7   2   8       12.86       62.09     57.78 o 
   8   2   8        1.22      -48.29     48.29 o 
   9   2   8     1693.36     1785.47    139.91 o 
  10   2   8        9.42      -41.47    122.87 o 
  11   2   8        2.36       73.49    128.10 o 
  12   2   8        0.38       57.09     67.72 o 
  13   2   8       64.20       86.45     78.91 o 
  14   2   8     1397.52     1515.43    156.31 o 
  15   2   8      477.79      446.79    111.78 o 
  16   2   8       24.31      158.04     79.09 o 
 -23   3   8       17.17       17.85    109.80 o 
 -22   3   8       35.88       95.01     75.72 o 
 -21   3   8     5837.71     5556.65    415.67 o 
 -20   3   8      249.90      304.64     90.52 o 
 -19   3   8      246.99      366.79     95.44 o 
 -18   3   8      309.60      267.53     49.76 o 
 -17   3   8      121.31       57.66     38.96 o 
 -16   3   8     1050.25     1012.13     76.34 o 
 -15   3   8      536.97      491.66     51.15 o 
 -14   3   8      187.41      180.26     36.94 o 
 -13   3   8       39.27       13.81     23.65 o 
 -12   3   8     1130.02     1134.98     85.28 o 
 -11   3   8    12790.45    13669.01    236.26 o 
 -10   3   8     6038.81     6096.89    109.44 o 
  -9   3   8        0.14       11.82     15.93 o 
  -8   3   8      296.67      259.04     21.36 o 
  -7   3   8     3173.52     3290.00     83.54 o 
  -6   3   8    11017.96    10384.62    161.61 o 
  -5   3   8     2523.19     2328.67     66.35 o 
  -4   3   8      397.73      405.87     32.35 o 
  -3   3   8       94.91       91.96     23.31 o 
  -2   3   8      144.06      153.33     23.91 o 
  -1   3   8    51683.33    49344.73    606.69 o 
   0   3   8      350.77      365.57     31.22 o 
   1   3   8       14.84       -5.29     31.38 o 
   2   3   8        7.79        7.31     25.92 o 
   3   3   8       62.02      102.10     36.32 o 
   4   3   8     1951.74     2265.78     96.14 o 
   5   3   8      288.13      343.10     53.83 o 
   6   3   8        2.32      -28.26     39.92 o 
   7   3   8       17.76      103.59     57.78 o 
   8   3   8        6.05        6.58     53.05 o 
   9   3   8     3251.04     3047.52    245.74 o 
  10   3   8       12.83       14.46     59.97 o 
  11   3   8        2.05       39.59     65.36 o 
  12   3   8       35.72       23.53     91.50 o 
  13   3   8      177.82      114.26     75.81 o 
  14   3   8     9082.48     8858.05    351.24 o 
  15   3   8        5.82       82.59    154.24 o 
  16   3   8        0.06       83.66    230.05 o 
 -23   4   8        0.05      226.71     92.21 o 
 -22   4   8     1305.19     1685.22    173.26 o 
 -21   4   8     3386.69     3533.54    305.87 o 
 -20   4   8      155.55      169.14     79.42 o 
 -19   4   8       70.74       46.85     53.80 o 
 -18   4   8      233.24      196.95     46.72 o 
 -17   4   8     1012.28      983.48     70.05 o 
 -16   4   8    26291.81    26459.77    452.49 o 
 -15   4   8     4096.90     3856.08    116.24 o 
 -14   4   8      192.54      218.47     36.73 o 
 -13   4   8       16.73       10.49     51.77 o 
 -12   4   8       66.10       86.39     41.12 o 
 -11   4   8      763.35      712.16     51.23 o 
 -10   4   8     6654.06     6921.57    130.07 o 
  -9   4   8       36.14       14.65     22.67 o 
  -8   4   8      252.30      250.34     29.71 o 
  -7   4   8     1002.71     1034.16     50.89 o 
  -6   4   8     3591.35     3452.74     77.83 o 
  -5   4   8      438.57      436.06     33.03 o 
  -4   4   8        6.35        1.77     23.41 o 
  -3   4   8       69.25       85.54     26.00 o 
  -2   4   8      515.24      525.24     32.13 o 
  -1   4   8    20929.12    22091.09    319.12 o 
   0   4   8     2432.33     2502.83     60.78 o 
   1   4   8       35.32       19.26     20.56 o 
   2   4   8       68.21       43.97     22.58 o 
   3   4   8     1029.54     1242.60     56.81 o 
   4   4   8      361.45      795.21     49.60 o 
   5   4   8      163.68      223.99     45.36 o 
   6   4   8       28.85       37.52     40.31 o 
   7   4   8       11.28      -11.50     52.20 o 
   8   4   8      643.45      752.42     93.81 o 
   9   4   8      108.67       74.24     60.91 o 
  10   4   8      125.84       59.57     67.97 o 
  11   4   8       10.19      -33.90     83.66 o 
  12   4   8       53.56       -0.87     99.34 o 
  13   4   8      313.62      420.49    100.42 o 
  14   4   8     1849.96     1806.20    163.13 o 
  15   4   8       22.01      180.95     81.24 o 
 -23   5   8       67.46       88.64    115.03 o 
 -22   5   8     1115.90     1080.51    146.98 o 
 -21   5   8     4427.96     4347.36    242.35 o 
 -20   5   8      338.10      416.65    108.83 o 
 -19   5   8      158.21      159.40     64.83 o 
 -18   5   8        0.76      -75.75     85.63 o 
 -17   5   8       14.27       15.84     34.46 o 
 -16   5   8     2296.20     2107.13     90.35 o 
 -15   5   8      909.60      894.64     58.33 o 
 -14   5   8       63.93       49.90     31.70 o 
 -13   5   8      184.32      189.29     50.83 o 
 -12   5   8      332.92      444.05     49.31 o 
 -11   5   8     3314.38     3200.61     85.81 o 
 -10   5   8     2188.42     2286.77     70.20 o 
  -9   5   8      627.48      601.69     40.49 o 
  -8   5   8        2.11       -0.90     22.09 o 
  -7   5   8     7974.59     8391.75    124.11 o 
  -6   5   8    11012.67    11076.65    153.52 o 
  -5   5   8     5690.99     5731.19     95.00 o 
  -4   5   8       42.89       12.29     20.80 o 
  -3   5   8       51.19       47.54     22.16 o 
  -2   5   8      216.42      237.53     25.24 o 
  -1   5   8      307.95      425.21     27.76 o 
   0   5   8     7098.03     7246.70    127.44 o 
   1   5   8        4.98       27.93     19.88 o 
   2   5   8       49.31       63.47     27.46 o 
   3   5   8      228.28      230.96     41.69 o 
   4   5   8     1217.21     1385.18     69.67 o 
   5   5   8       42.57       55.58     29.35 o 
   6   5   8       20.01       57.15     41.16 o 
   7   5   8        8.34      -35.08     37.92 o 
   8   5   8      118.34      134.45     58.52 o 
   9   5   8     4846.98     5171.01    214.44 o 
  10   5   8     1058.48     1028.93    112.19 o 
  11   5   8       12.62        4.72     75.81 o 
  12   5   8       29.98       24.35     70.59 o 
  13   5   8       84.84       43.95     64.80 o 
  14   5   8      906.68     1014.30    124.77 o 
  15   5   8       32.84      188.23    151.63 o 
 -23   6   8       63.30      241.64     92.92 o 
 -22   6   8        1.19       39.15    104.57 o 
 -21   6   8     3666.38     3564.98    223.17 o 
 -20   6   8       76.29      111.72    110.46 o 
 -19   6   8       48.33       -5.23     51.49 o 
 -18   6   8       50.61       49.37     54.33 o 
 -17   6   8      635.73      665.58    101.88 o 
 -16   6   8     1681.00     1751.40     78.31 o 
 -15   6   8      485.60      422.11     51.32 o 
 -14   6   8       35.75       75.53     40.01 o 
 -13   6   8       93.10       99.12     39.81 o 
 -12   6   8        0.04       -8.59     37.73 o 
 -11   6   8      416.52      479.12     41.29 o 
 -10   6   8      170.06      275.79     33.77 o 
  -9   6   8      805.57     1006.66     49.43 o 
  -8   6   8       59.82       50.67     25.72 o 
  -7   6   8     3149.72     3240.19     64.19 o 
  -6   6   8       19.59       82.58     19.70 o 
  -5   6   8      634.83      673.97     35.37 o 
  -4   6   8      197.24      241.01     27.17 o 
  -3   6   8      203.15      251.03     28.25 o 
  -2   6   8     7412.56     7388.98    136.20 o 
  -1   6   8     3984.17     3833.23     77.79 o 
   0   6   8     1590.18     1624.62     56.29 o 
   1   6   8       25.53       41.53     32.54 o 
   2   6   8       47.30      100.20     35.47 o 
   3   6   8       14.36       67.66     19.67 o 
   4   6   8        2.74       27.06     23.39 o 
   5   6   8     2149.25     2082.05    115.90 o 
   6   6   8      121.84      108.96     24.39 o 
   7   6   8       11.98      -14.24     14.24 o 
   8   6   8        7.79      -18.29     36.05 o 
   9   6   8    11432.86    11466.52    512.40 o 
  10   6   8      664.99      692.46     91.80 o 
  11   6   8       33.78       -1.23     57.79 o 
  12   6   8      105.79       67.15     60.30 o 
  13   6   8        1.07       14.26     94.11 o 
  14   6   8      395.64      513.23     88.68 o 
  15   6   8      127.51      388.88    188.23 o 
 -23   7   8      128.86      185.11    146.40 o 
 -22   7   8        0.33       47.18    101.96 o 
 -21   7   8      952.10      839.35    108.13 o 
 -20   7   8      843.26      981.39    106.16 o 
 -19   7   8       36.02       65.35     63.47 o 
 -18   7   8       28.32       45.69     43.77 o 
 -17   7   8       98.21       96.49     55.09 o 
 -16   7   8     2022.49     1860.43     67.40 o 
 -15   7   8      529.52      616.77     64.08 o 
 -14   7   8      198.01      133.39     45.09 o 
 -13   7   8       29.75       19.94     38.56 o 
 -12   7   8     1710.58     1606.01     86.03 o 
 -11   7   8      178.95      166.58     34.68 o 
 -10   7   8      803.43      871.45     49.81 o 
  -9   7   8      149.24      121.01     30.16 o 
  -8   7   8      739.79      816.73     45.80 o 
  -7   7   8     1045.14     1013.27     44.79 o 
  -6   7   8     2796.05     3028.14     71.80 o 
  -5   7   8     3497.20     3368.27     77.45 o 
  -4   7   8      519.67      516.65     35.51 o 
  -3   7   8      229.34      198.62     28.29 o 
  -2   7   8      981.04     1278.43     52.59 o 
  -1   7   8    15494.21    17561.94    267.28 o 
   0   7   8     3916.06     4041.69     90.33 o 
   1   7   8      622.06      639.52     38.78 o 
   2   7   8      140.47      154.60     35.21 o 
   3   7   8     2141.87     2216.92     65.24 o 
   4   7   8     4666.92     5273.19    159.64 o 
   5   7   8       80.12       76.79     30.19 o 
   6   7   8       26.60       66.46     39.24 o 
   7   7   8        5.89       22.87     25.00 o 
   8   7   8      412.10      537.36     40.61 o 
   9   7   8     2731.73     2739.25    104.68 o 
  10   7   8     3761.30     3727.94    166.81 o 
  11   7   8      123.35      112.02     96.73 o 
  12   7   8       29.46       59.36     55.08 o 
  13   7   8     1057.25     1122.22    117.64 o 
  14   7   8      633.54      952.53     98.66 o 
  15   7   8      490.33      282.34    167.31 o 
 -22   8   8     2141.76     2188.83    183.58 o 
 -21   8   8       86.78      153.27     99.43 o 
 -20   8   8      331.49      437.80     85.34 o 
 -19   8   8        8.15       21.86     59.00 o 
 -18   8   8       26.99       93.61     44.44 o 
 -17   8   8     3018.96     2841.03    142.63 o 
 -16   8   8      201.47      142.35     45.68 o 
 -15   8   8      951.94     1067.14     88.45 o 
 -14   8   8       16.00      -36.37     38.64 o 
 -13   8   8      130.27      139.36     45.73 o 
 -12   8   8     1909.99     1898.68     90.44 o 
 -11   8   8      969.61     1028.32     70.57 o 
 -10   8   8      160.23      121.81     31.64 o 
  -9   8   8        1.70        9.02     26.78 o 
  -8   8   8        0.07      -20.63     20.63 o 
  -7   8   8    12308.93    12888.22    202.87 o 
  -6   8   8      931.51      930.62     57.68 o 
  -5   8   8     2055.87     2136.60     66.64 o 
  -4   8   8        3.39        6.61     22.08 o 
  -3   8   8        9.54       25.10     23.92 o 
  -2   8   8    17883.10    18999.04    289.51 o 
  -1   8   8      878.33     1023.77     99.62 o 
   0   8   8     1395.58     1409.72     65.16 o 
   1   8   8       67.78       66.87     53.58 o 
   2   8   8       83.76      235.28    120.26 o 
   3   8   8      135.26      193.46    120.26 o 
   4   8   8     2907.69     3550.17    287.57 o 
   5   8   8      423.72      313.71    135.94 o 
   6   8   8        0.67      109.80    109.80 o 
   7   8   8      157.84       36.60    115.03 o 
   8   8   8      165.88      156.86    125.48 o 
   9   8   8      469.33      470.73     73.20 o 
  10   8   8      382.37      481.41     86.27 o 
  11   8   8       50.51        8.91     73.20 o 
  12   8   8       20.91      211.00     96.73 o 
  13   8   8      286.18       99.34    141.17 o 
  14   8   8        0.54      -15.69    135.94 o 
  15   8   8        2.93       88.88    151.63 o 
 -22   9   8      542.20      540.16    126.55 o 
 -21   9   8     1868.46     2029.95    147.75 o 
 -20   9   8     2211.94     2459.76    156.31 o 
 -19   9   8      300.42      307.32    101.33 o 
 -18   9   8        8.52        3.83     55.69 o 
 -17   9   8      509.34      558.24     64.43 o 
 -16   9   8       12.54      -16.38     43.97 o 
 -15   9   8      249.07      207.39     51.99 o 
 -14   9   8       39.58        4.02     42.36 o 
 -13   9   8       76.02       62.49     44.66 o 
 -12   9   8        0.69      -26.22     38.10 o 
 -11   9   8      134.26      172.01     61.28 o 
 -10   9   8      940.30      991.86     63.77 o 
  -9   9   8     1295.96     1411.57     63.91 o 
  -8   9   8      605.57      523.92     42.27 o 
  -7   9   8    10846.77    10711.90    180.14 o 
  -6   9   8     4095.64     3794.34     96.42 o 
  -5   9   8     5812.02     5277.19     96.70 o 
  -4   9   8       29.50       16.80     20.25 o 
  -3   9   8      530.43      614.00     39.14 o 
  -2   9   8     1451.62     1505.82     67.03 o 
  -1   9   8     1621.58     1936.27     77.36 o 
   0   9   8     3838.38     3683.09    144.09 o 
   1   9   8      180.52      185.19     24.47 o 
   2   9   8        2.12       36.60    104.57 o 
   3   9   8      232.42      230.05    125.48 o 
   4   9   8     5438.57     5238.98    350.31 o 
   5   9   8     1494.17     1615.61    219.60 o 
   6   9   8      167.95       36.60    104.57 o 
   7   9   8        0.13       31.37    115.03 o 
   8   9   8     3477.17     2907.06    303.25 o 
   9   9   8     1062.32     1437.84    240.51 o 
  10   9   8       32.30       62.74    120.26 o 
  11   9   8       19.37       31.37    115.03 o 
  12   9   8        6.28      -88.88     88.88 o 
  13   9   8       34.36       26.14    130.71 o 
  14   9   8       71.32      -15.69    120.26 o 
 -22  10   8      936.65     1135.49    122.88 o 
 -21  10   8      962.25      913.96    109.59 o 
 -20  10   8       11.51      199.62    103.74 o 
 -19  10   8       47.81       48.60     62.71 o 
 -18  10   8      150.61      237.55     72.88 o 
 -17  10   8      645.15      579.34     89.72 o 
 -16  10   8     2145.47     2119.54    104.30 o 
 -15  10   8      845.26      845.85     73.19 o 
 -14  10   8      670.81      585.11     86.79 o 
 -13  10   8       86.92      139.75     50.48 o 
 -12  10   8        2.39      -16.92     41.63 o 
 -11  10   8      672.92      732.67     67.25 o 
 -10  10   8     4489.79     4231.68    158.37 o 
  -9  10   8      291.57      321.34     44.50 o 
  -8  10   8      294.82      312.70     43.75 o 
  -7  10   8      222.58      262.61     39.18 o 
  -6  10   8      960.11     1220.58     54.17 o 
  -5  10   8     4139.05     3935.29     89.00 o 
  -4  10   8        7.21        6.18     24.69 o 
  -3  10   8       47.34        3.63     23.32 o 
  -2  10   8       86.95      117.33     26.23 o 
  -1  10   8     1715.48     1578.61     73.68 o 
   0  10   8     7567.81     7912.29    130.68 o 
   1  10   8       10.11      -31.37    109.80 o 
   2  10   8       25.00       52.29    120.26 o 
   3  10   8      371.11      444.42    151.63 o 
   4  10   8      719.49      789.51    177.77 o 
   5  10   8    13901.93    14854.23    684.94 o 
   6  10   8      245.73      130.71    125.48 o 
   7  10   8       38.67      -73.20    104.57 o 
   8  10   8      142.92      193.46    135.94 o 
   9  10   8      518.04      533.31    172.54 o 
  10  10   8     1363.43     1720.18    271.88 o 
  11  10   8        9.01       -5.23    115.03 o 
  12  10   8        2.52      -99.34     99.34 o 
  13  10   8      620.23      512.40    198.68 o 
  14  10   8      226.91      256.20    167.31 o 
 -21  11   8      448.93      667.84    141.39 o 
 -20  11   8      126.48       76.72     67.55 o 
 -19  11   8      440.05      449.49     82.04 o 
 -18  11   8      392.70      357.46     79.71 o 
 -17  11   8      806.64      886.70     97.82 o 
 -16  11   8      234.18      285.70     71.50 o 
 -15  11   8      614.69      628.49     66.88 o 
 -14  11   8      167.27      171.51     54.34 o 
 -13  11   8        3.34        1.91     48.66 o 
 -12  11   8     4393.60     4056.04    162.86 o 
 -11  11   8     4899.09     5194.94    184.47 o 
 -10  11   8       43.19        1.67     50.92 o 
  -9  11   8      230.65      233.73     30.30 o 
  -8  11   8      592.87      612.71     43.25 o 
  -7  11   8     4667.12     4740.51    116.13 o 
  -6  11   8     3432.45     3437.68     97.04 o 
  -5  11   8     1668.75     1686.56     61.20 o 
  -4  11   8        9.30       17.22     25.12 o 
  -3  11   8       40.85       15.67     23.78 o 
  -2  11   8      224.11      256.23     34.13 o 
  -1  11   8     2216.71     2071.35     90.31 o 
   0  11   8     1985.89     1909.59     97.35 o 
   1  11   8       56.66       88.76     73.50 o 
   2  11   8        0.51      -13.42     66.54 o 
   3  11   8     4024.33     4188.05    324.17 o 
   4  11   8    13705.44    11915.80    585.59 o 
   5  11   8     7425.54     6718.65    428.74 o 
   6  11   8       45.86      -20.91    109.80 o 
   7  11   8        0.03      -20.91    115.03 o 
   8  11   8     2130.56     1924.10    271.88 o 
   9  11   8      300.35      371.22    167.31 o 
  10  11   8       14.04       -5.23    109.80 o 
  11  11   8       24.96      -67.97     94.11 o 
  12  11   8       76.65       83.66    156.86 o 
  13  11   8       35.68      125.48    151.63 o 
 -21  12   8      745.58      921.77    163.54 o 
 -20  12   8      235.94      247.16     79.05 o 
 -19  12   8      175.54      208.86     75.25 o 
 -18  12   8        0.01      -60.52     60.52 o 
 -17  12   8      529.07      590.31     91.45 o 
 -16  12   8      716.10      912.71    100.04 o 
 -15  12   8       59.99      -85.64     85.64 o 
 -14  12   8        8.59       38.41     50.25 o 
 -13  12   8      471.85      487.18    125.92 o 
 -12  12   8      449.12      513.09     81.18 o 
 -11  12   8       20.32       41.45     56.80 o 
 -10  12   8     3767.04     3620.00    211.53 o 
  -9  12   8     3410.68     3377.37     89.10 o 
  -8  12   8      218.17      274.92     48.32 o 
  -7  12   8      292.19      326.03     39.14 o 
  -6  12   8      155.55      210.12     37.07 o 
  -5  12   8      391.35      436.83     42.84 o 
  -4  12   8       80.95       68.29     28.60 o 
  -3  12   8       29.14       46.99     37.80 o 
  -2  12   8      963.94      863.55     62.83 o 
  -1  12   8     5640.31     5490.76    230.17 o 
   0  12   8        4.68       33.39     27.94 o 
   1  12   8      234.92      315.49     88.93 o 
   2  12   8      118.08       90.54     74.11 o 
   3  12   8      772.74      941.13    198.68 o 
   4  12   8     4737.16     4737.04    366.00 o 
   5  12   8     2048.09     1992.07    261.43 o 
   6  12   8       12.94      -94.11    104.57 o 
   7  12   8       73.85      -57.51    109.80 o 
   8  12   8      595.85      564.68    188.23 o 
   9  12   8     2165.01     2222.12    303.25 o 
  10  12   8     1229.61     1019.56    235.28 o 
  11  12   8       21.17      -52.29    115.03 o 
  12  12   8       25.71      198.68    172.54 o 
  13  12   8       23.44       41.83    141.17 o 
 -20  13   8      237.36      224.59     80.62 o 
 -19  13   8       26.69       63.99     84.07 o 
 -18  13   8      127.31      186.92    110.73 o 
 -17  13   8      166.48      141.36    209.14 o 
 -16  13   8      223.92      165.51     99.22 o 
 -15  13   8       29.85       21.66     76.59 o 
 -14  13   8        3.33       23.65     77.38 o 
 -13  13   8       19.31       84.37     63.09 o 
 -12  13   8    13078.18    11940.86    315.06 o 
 -11  13   8      297.63      496.47     82.01 o 
 -10  13   8      775.11      802.30     67.92 o 
  -9  13   8     1147.84     1080.79     56.39 o 
  -8  13   8      122.65      181.35     36.03 o 
  -7  13   8    26247.55    25397.32    358.92 o 
  -6  13   8     2054.49     2035.99     77.56 o 
  -5  13   8     2458.97     2700.75     86.64 o 
  -4  13   8      555.82      569.52     46.27 o 
  -3  13   8      193.99      219.52     42.57 o 
  -2  13   8     3658.98     3963.80    111.14 o 
  -1  13   8      334.51      364.47     54.34 o 
   0  13   8        5.73      -26.10     37.75 o 
   1  13   8       90.72      152.11     78.91 o 
   2  13   8      505.05      508.23    105.31 o 
   3  13   8     7237.37     6708.33    286.08 o 
   4  13   8      574.10      580.37    177.77 o 
   5  13   8     5751.10     5411.52    402.60 o 
   6  13   8      229.88      277.11    151.63 o 
   7  13   8      805.48      878.39    219.60 o 
   8  13   8      801.03      815.65    219.60 o 
   9  13   8      426.78      345.08    172.54 o 
  10  13   8       62.53      230.05    156.86 o 
  11  13   8        3.62      -47.06    125.48 o 
  12  13   8      112.07      141.17    162.08 o 
 -19  14   8      103.75      -47.06     96.13 o 
 -18  14   8      132.50      136.53    104.57 o 
 -17  14   8     2092.88     2178.89    548.99 o 
 -16  14   8     1411.71     1294.60    175.35 o 
 -15  14   8        0.06       44.44     85.03 o 
 -14  14   8      284.21      211.19    112.41 o 
 -13  14   8      226.27      390.34    106.45 o 
 -12  14   8     1184.77     1451.76    133.91 o 
 -11  14   8    13403.73    12822.91    260.36 o 
 -10  14   8     4052.36     3856.82    130.49 o 
  -9  14   8       42.85       20.26     39.15 o 
  -8  14   8      990.95      972.11     57.40 o 
  -7  14   8     4747.09     4786.84    117.42 o 
  -6  14   8     4747.58     4657.05    117.39 o 
  -5  14   8      871.75      922.50     59.55 o 
  -4  14   8     1226.53     1143.67     63.72 o 
  -3  14   8     1859.17     1848.45     81.48 o 
  -2  14   8     2040.86     2061.42    130.85 o 
  -1  14   8        1.32      -13.98     28.52 o 
   0  14   8      363.12      478.03     44.55 o 
   1  14   8       70.40       55.22     74.11 o 
   2  14   8       35.39      -58.61     69.95 o 
   3  14   8     7509.17     7813.84    632.65 o 
   4  14   8     3576.00     3496.55    218.10 o 
   5  14   8       51.89       67.97    130.71 o 
   6  14   8      101.26       73.20    135.94 o 
   7  14   8        1.16      -41.83    109.80 o 
   8  14   8      488.77      679.71    209.14 o 
   9  14   8     3807.66     4193.27    418.28 o 
  10  14   8      951.84      930.68    240.51 o 
  11  14   8       30.38       99.34    156.86 o 
  12  14   8       13.55       41.83    156.86 o 
 -19  15   8        0.06       76.34    101.96 o 
 -18  15   8      592.59      446.86    169.93 o 
 -17  15   8      431.40      359.63    127.19 o 
 -16  15   8      586.25      840.34    153.40 o 
 -15  15   8     2160.80     2422.79    219.77 o 
 -14  15   8        0.04       -2.61     81.34 o 
 -13  15   8       91.70      156.86    135.94 o 
 -12  15   8        0.04      -52.92     75.72 o 
 -11  15   8      439.42      327.30     45.90 o 
 -10  15   8      855.96      968.57     67.09 o 
  -9  15   8      118.42      135.06     35.99 o 
  -8  15   8     3356.29     3261.78     98.31 o 
  -7  15   8      228.61      219.63     42.86 o 
  -6  15   8     3957.15     3888.58    130.16 o 
  -5  15   8       67.31       86.32     38.04 o 
  -4  15   8       38.91       23.63     44.82 o 
  -3  15   8      595.80      555.83     57.14 o 
  -2  15   8     6205.85     6117.00    161.00 o 
  -1  15   8     1199.67     1235.87     85.03 o 
   0  15   8       33.27       20.25     49.81 o 
   1  15   8     1434.17     1422.34    145.16 o 
   2  15   8     1085.60     1010.48    132.48 o 
   3  15   8      124.92        5.23    115.03 o 
   4  15   8     1085.62      963.48    145.16 o 
   5  15   8     1105.20      878.39    219.60 o 
   6  15   8      158.09       88.88    130.71 o 
   7  15   8      286.23      167.31    151.63 o 
   8  15   8     1803.79     1521.50    282.34 o 
   9  15   8      503.26      575.14    209.14 o 
  10  15   8      419.24      271.88    177.77 o 
  11  15   8        6.89      -78.43    115.03 o 
 -18  16   8        8.72       39.99    185.61 o 
 -17  16   8      754.18      691.49    151.58 o 
 -16  16   8     1611.96     1852.92    211.98 o 
 -15  16   8       30.90      -19.85     90.52 o 
 -14  16   8        3.05       37.93     85.42 o 
 -13  16   8      260.60      360.32    135.94 o 
 -12  16   8     3376.86     3160.83    230.52 o 
 -11  16   8     1588.02     1516.18    171.89 o 
 -10  16   8      162.91      154.49     47.05 o 
  -9  16   8       99.92      110.73     46.23 o 
  -8  16   8      163.74       68.78     70.67 o 
  -7  16   8      190.79      108.95     55.34 o 
  -6  16   8      543.97      603.02     55.51 o 
  -5  16   8      837.86      933.56     63.22 o 
  -4  16   8     2107.00     1943.29     81.80 o 
  -3  16   8     1633.67     1659.93     76.23 o 
  -2  16   8      795.55      713.81     64.29 o 
  -1  16   8     2373.20     2299.36    188.27 o 
   0  16   8       72.54       28.11     52.22 o 
   1  16   8      952.02      986.25    134.00 o 
   2  16   8     1263.42     1231.51    148.06 o 
   3  16   8      310.35      222.21    128.10 o 
   4  16   8     4754.58     4810.24    264.96 o 
   5  16   8     2920.03     2802.49    329.40 o 
   6  16   8       27.23     -120.26    125.48 o 
   7  16   8      220.23      162.08    156.86 o 
   8  16   8       53.76       73.20    146.40 o 
   9  16   8      787.99      742.45    240.51 o 
  10  16   8      568.04      386.91    203.91 o 
 -17  17   8        0.10       28.66     99.62 o 
 -16  17   8      138.51      212.02    109.26 o 
 -15  17   8        7.87       83.16     97.50 o 
 -14  17   8      101.16       28.97     88.50 o 
 -13  17   8      120.74      184.68    102.73 o 
 -12  17   8       46.82      190.99     94.11 o 
 -11  17   8     2049.07     1995.45    190.16 o 
 -10  17   8      265.12      275.14     97.50 o 
  -9  17   8      621.73      577.07     72.66 o 
  -8  17   8        0.26      -35.74     41.18 o 
  -7  17   8      271.87      258.55     60.37 o 
  -6  17   8     2635.02     2534.31    143.83 o 
  -5  17   8       11.33        9.78     44.21 o 
  -4  17   8      498.81      654.24     71.19 o 
  -3  17   8      800.54      772.15     72.63 o 
  -2  17   8       18.91      102.85     59.60 o 
  -1  17   8      888.39      787.48    121.84 o 
   0  17   8     1710.68     1544.39    258.81 o 
   1  17   8      924.85     1179.83    146.64 o 
   2  17   8       29.98       -5.81     81.66 o 
   3  17   8     6861.73     7304.24    328.05 o 
   4  17   8     1140.19      959.51    151.04 o 
   5  17   8      681.91      826.11    224.83 o 
   6  17   8      672.39      501.94    198.68 o 
   7  17   8      169.06      271.88    188.23 o 
   8  17   8      761.92      355.54    188.23 o 
   9  17   8     2558.73     2891.37    392.14 o 
 -16  18   8     1680.85     1721.70    217.29 o 
 -15  18   8      293.45      444.42    129.40 o 
 -14  18   8        3.71      -24.10     84.79 o 
 -13  18   8       16.14       80.10    109.80 o 
 -12  18   8      143.76      -10.34     79.42 o 
 -11  18   8      285.30      250.05    105.32 o 
 -10  18   8      590.67      314.81    128.10 o 
  -9  18   8       55.55       37.11     50.09 o 
  -8  18   8      150.97      242.99     91.78 o 
  -7  18   8      480.49      438.94     66.76 o 
  -6  18   8        1.95       -6.46     45.47 o 
  -5  18   8       19.42       20.21     53.58 o 
  -4  18   8      743.16      681.79     90.60 o 
  -3  18   8      198.56      190.19     70.71 o 
  -2  18   8      846.34      728.46     97.45 o 
  -1  18   8       95.29        7.04    164.71 o 
   0  18   8      902.41      756.90    131.72 o 
   1  18   8      278.04      396.85    111.63 o 
   2  18   8     2382.10     2102.27    191.29 o 
   3  18   8     1323.66     1412.74    256.20 o 
   4  18   8     1406.70     1580.99    181.64 o 
   5  18   8       44.68       31.37    141.17 o 
   6  18   8      223.16       15.69    135.94 o 
   7  18   8       17.69      115.03    151.63 o 
   8  18   8       17.68      -83.66    135.94 o 
 -15  19   8      507.36      726.99    153.40 o 
 -14  19   8      190.23      200.43     99.00 o 
 -13  19   8      219.44      116.89    103.32 o 
 -12  19   8      920.69      755.89    146.00 o 
 -11  19   8     1715.31     1914.90    201.26 o 
 -10  19   8        2.04      -30.87     77.38 o 
  -9  19   8       29.84      -72.02     72.02 o 
  -8  19   8       29.18      108.25     53.34 o 
  -7  19   8     3358.02     3350.66    157.49 o 
  -6  19   8     1809.73     1667.79    144.03 o 
  -5  19   8      719.80      727.28     95.39 o 
  -4  19   8      877.02      832.97    119.93 o 
  -3  19   8      135.52      163.48     65.31 o 
  -2  19   8     2776.86     2633.03    227.48 o 
  -1  19   8     1380.94     1421.15    125.92 o 
   0  19   8      497.06      302.83    127.03 o 
   1  19   8     1062.85      983.45    116.04 o 
   2  19   8        4.81      -99.34     99.34 o 
   3  19   8       13.81      -85.09     85.09 o 
   4  19   8      190.06      164.66    162.08 o 
   5  19   8     1220.11     1045.70    256.20 o 
   6  19   8        2.95     -130.71    130.71 o 
   7  19   8      112.87      -88.88    146.40 o 
 -13  20   8      254.02      639.73    139.91 o 
 -12  20   8      313.22      291.11    125.48 o 
 -11  20   8       31.13      294.10     89.95 o 
 -10  20   8     1724.15     1753.77    224.83 o 
  -9  20   8      179.48      130.71    130.71 o 
  -8  20   8        5.11      -99.34     99.34 o 
  -7  20   8        0.91      -10.77     58.93 o 
  -6  20   8      649.99      857.48    118.92 o 
  -5  20   8       58.69      116.30     75.72 o 
  -4  20   8        8.19       87.99     74.11 o 
  -3  20   8      758.06      692.98    100.64 o 
  -2  20   8      822.14      745.95    106.16 o 
  -1  20   8     1141.31     1004.26    117.80 o 
   0  20   8       11.50      -60.55     60.55 o 
   1  20   8        9.28      -58.80     72.41 o 
   2  20   8       70.13       12.07    106.84 o 
   3  20   8      548.29      214.11    175.16 o 
   4  20   8     1181.08     1344.12    184.49 o 
   5  20   8     1267.35     1803.84    318.94 o 
 -11  21   8       66.54       36.60    130.71 o 
 -10  21   8       98.78      120.26    151.63 o 
  -9  21   8      287.03      653.57    198.68 o 
  -8  21   8      621.26      690.16    203.91 o 
  -7  21   8      355.35      413.05    162.08 o 
  -6  21   8      283.78      381.51     94.79 o 
  -5  21   8      354.48      413.05     95.44 o 
  -4  21   8       30.42      -68.32     68.32 o 
  -3  21   8        0.27       -5.88     73.67 o 
  -2  21   8     1851.31     1879.27    183.00 o 
  -1  21   8        1.34      -43.26     63.08 o 
   0  21   8     1850.44     1940.09    163.83 o 
   1  21   8       57.45       36.45     70.26 o 
   2  21   8       14.38      -66.10     91.64 o 
   3  21   8       60.21      -23.27     74.58 o 
   4  21   8      243.67      243.69     90.60 o 
  -9  22   8      216.18       20.91    130.71 o 
  -8  22   8        4.29       31.37    130.71 o 
  -7  22   8       45.04       -5.23    125.48 o 
  -6  22   8      148.48      329.40    151.63 o 
  -5  22   8      130.84      -52.29    120.26 o 
  -4  22   8       14.20       93.58     89.17 o 
  -3  22   8      256.18      257.88    102.73 o 
  -2  22   8      878.67     1024.09    140.49 o 
  -1  22   8      185.91      259.00    103.32 o 
   0  22   8      191.85      154.56     92.21 o 
   1  22   8        6.72       70.24     84.07 o 
 -24   1   9        6.15       83.08     81.66 o 
 -23   1   9        3.55      116.77     77.38 o 
 -22   1   9       46.20       60.19     75.72 o 
 -21   1   9       30.20       81.28     80.33 o 
 -20   1   9       50.26       62.34     71.46 o 
 -19   1   9      307.64      277.45     86.35 o 
 -18   1   9     3841.11     3902.16    172.93 o 
 -17   1   9      170.15      166.55     43.28 o 
 -16   1   9       88.37       38.54     36.12 o 
 -15   1   9        2.84       -3.28     23.55 o 
 -14   1   9     4876.49     4825.37    129.43 o 
 -13   1   9     2291.99     2187.64     81.33 o 
 -12   1   9     2008.29     2165.04     67.65 o 
 -11   1   9        0.59       22.45     21.23 o 
 -10   1   9        0.06        2.90     18.89 o 
  -9   1   9      477.39      388.28     28.78 o 
  -8   1   9       56.99       69.37     28.03 o 
  -7   1   9        0.20      -20.87     20.87 o 
  -6   1   9       10.95       -7.53     22.72 o 
  -5   1   9      423.44      424.55     29.22 o 
  -4   1   9     1318.38     1352.90     45.23 o 
  -3   1   9   172623.17   182147.09   1864.31 o 
  -2   1   9     5258.33     5358.26     94.17 o 
  -1   1   9      374.91      449.47     33.19 o 
   0   1   9       14.95       52.99     28.13 o 
   1   1   9     1417.38     1486.32     61.59 o 
   2   1   9    12877.36    14704.53    269.08 o 
   3   1   9       26.22       33.81     38.85 o 
   4   1   9        0.76      -19.94     51.53 o 
   5   1   9      106.92      205.33     68.32 o 
   6   1   9        1.79       28.84     83.66 o 
   7   1   9       16.38       41.83     60.92 o 
   8   1   9      162.45      199.70     75.72 o 
   9   1   9        0.63      -28.76     55.46 o 
  10   1   9        4.17      -57.51     57.51 o 
  11   1   9        1.74      -41.52     83.66 o 
  12   1   9     1914.84     1880.85    166.25 o 
  13   1   9        2.59       -2.54     66.54 o 
  14   1   9        8.27      -38.80     69.95 o 
  15   1   9        1.23       25.53     74.39 o 
 -24   2   9        0.74      261.43     88.88 o 
 -23   2   9       48.22      133.62     83.12 o 
 -22   2   9       75.96      126.21    146.40 o 
 -21   2   9        3.78       55.35     74.11 o 
 -20   2   9       54.23       38.04     73.67 o 
 -19   2   9       85.23      -44.73     44.73 o 
 -18   2   9     2021.14     2033.17     97.21 o 
 -17   2   9     3987.63     3429.20    118.19 o 
 -16   2   9      253.32      311.17     48.38 o 
 -15   2   9       18.28      -38.60     38.60 o 
 -14   2   9        6.34      -22.83     30.99 o 
 -13   2   9     2731.11     2508.25     85.78 o 
 -12   2   9       70.51       35.31     25.23 o 
 -11   2   9      207.96      229.42     28.16 o 
 -10   2   9      317.47      361.16     40.92 o 
  -9   2   9      208.35      210.61     24.84 o 
  -8   2   9    59077.83    61003.99   1170.38 o 
  -7   2   9      584.75      577.51     39.67 o 
  -6   2   9      127.99       95.62     23.53 o 
  -5   2   9       55.92       26.15     21.44 o 
  -4   2   9      611.39      581.54     48.55 o 
  -3   2   9    74422.87    76766.94    858.77 o 
  -2   2   9       42.20       51.01     20.80 o 
  -1   2   9       95.38       92.19     24.47 o 
   0   2   9       56.89       54.20     27.27 o 
   1   2   9     1917.79     1908.53     67.38 o 
   2   2   9   116598.64   129720.59   1697.47 o 
   3   2   9        4.19       22.53     39.45 o 
   4   2   9       14.87       -5.47     39.78 o 
   5   2   9        0.84       11.81     45.08 o 
   6   2   9       50.57      -15.69     81.04 o 
   7   2   9      141.03      122.58     65.32 o 
   8   2   9      109.96       62.74     62.85 o 
   9   2   9        4.48      -29.63     55.09 o 
  10   2   9       63.81       36.29     62.53 o 
  11   2   9      217.56      159.76     81.66 o 
  12   2   9        0.60       48.00     70.33 o 
  13   2   9        7.62       24.84    143.78 o 
  14   2   9        0.74      -48.22     73.20 o 
  15   2   9        1.07       47.79     81.04 o 
 -24   3   9      834.09      948.81    149.43 o 
 -23   3   9      767.90     1003.17    145.72 o 
 -22   3   9      227.61       75.81     85.03 o 
 -21   3   9        4.92       46.25     71.46 o 
 -20   3   9        7.14        7.63     68.32 o 
 -19   3   9     1860.58     1943.80    206.09 o 
 -18   3   9      282.10      327.65     51.01 o 
 -17   3   9     1559.59     1699.86    107.33 o 
 -16   3   9      534.13      544.93     53.15 o 
 -15   3   9      222.97      246.23     59.95 o 
 -14   3   9     2222.02     2619.74    128.11 o 
 -13   3   9     1096.67     1208.41    167.75 o 
 -12   3   9     2069.35     2086.21     72.09 o 
 -11   3   9       36.99       73.63     21.98 o 
 -10   3   9      512.64      538.39     31.93 o 
  -9   3   9      784.18      818.04     43.77 o 
  -8   3   9      255.51      353.97     35.96 o 
  -7   3   9      152.09      127.20     28.48 o 
  -6   3   9       20.24       38.76     21.68 o 
  -5   3   9       31.87       -4.81     20.80 o 
  -4   3   9      575.67      543.46     32.22 o 
  -3   3   9     1815.70     1529.34     50.38 o 
  -2   3   9      620.06      560.97     34.37 o 
  -1   3   9       22.82       -8.16     20.08 o 
   0   3   9        3.49        0.23     23.22 o 
   1   3   9      184.21      168.16     29.88 o 
   2   3   9    19964.84    22152.58    491.55 o 
   3   3   9        0.56       11.78     34.28 o 
   4   3   9        1.71       -2.80     40.93 o 
   5   3   9        5.64       54.38     45.35 o 
   6   3   9      815.13      722.52     91.64 o 
   7   3   9     9914.68    10328.13    436.58 o 
   8   3   9        6.21      -44.44     55.46 o 
   9   3   9        0.83       17.03     57.22 o 
  10   3   9        4.65       13.78     60.25 o 
  11   3   9       47.51      -23.15    104.57 o 
  12   3   9     6885.54     6543.99    439.20 o 
  13   3   9        0.34       36.60     91.50 o 
  14   3   9       15.04       16.83     75.18 o 
  15   3   9       10.58       26.14     83.66 o 
 -24   4   9        1.59      118.25     78.43 o 
 -23   4   9      380.32      523.93    114.04 o 
 -22   4   9        7.86       69.76     74.11 o 
 -21   4   9        0.11      180.49     90.45 o 
 -20   4   9       24.07      142.66     64.36 o 
 -19   4   9      939.04     1004.05    146.69 o 
 -18   4   9     7174.82     7185.37    181.70 o 
 -17   4   9       38.22       56.42     34.63 o 
 -16   4   9       18.55      -43.76     46.59 o 
 -15   4   9      225.88      228.49     59.01 o 
 -14   4   9       55.56       18.74     45.08 o 
 -13   4   9     4836.30     5047.23    166.13 o 
 -12   4   9       11.84      -12.20     39.24 o 
 -11   4   9       60.82       44.52     25.21 o 
 -10   4   9        3.79        9.32     22.76 o 
  -9   4   9     1822.28     1867.34     62.18 o 
  -8   4   9     6297.41     6627.21    135.36 o 
  -7   4   9       13.37       16.39     21.79 o 
  -6   4   9       93.66       92.35     24.51 o 
  -5   4   9      808.51      688.66     38.75 o 
  -4   4   9      970.40      885.52     45.85 o 
  -3   4   9     9159.67     8368.95    136.32 o 
  -2   4   9      386.44      286.55     28.54 o 
  -1   4   9       79.15       87.59     31.24 o 
   0   4   9       29.61       50.43     23.48 o 
   1   4   9      371.35      458.09     38.58 o 
   2   4   9    27403.10    29815.44    427.95 o 
   3   4   9       51.98       88.54     33.21 o 
   4   4   9       11.93      107.95     35.62 o 
   5   4   9        0.86       72.00     42.51 o 
   6   4   9     1197.64     1216.57     82.80 o 
   7   4   9     3348.34     3640.05    174.53 o 
   8   4   9        2.36       12.83     62.74 o 
   9   4   9        2.42        6.97     55.09 o 
  10   4   9        3.36       22.14     59.97 o 
  11   4   9      257.54      234.24     82.63 o 
  12   4   9     4182.22     4735.04    234.90 o 
  13   4   9      145.32      295.36     95.44 o 
  14   4   9       27.45      -49.45     99.34 o 
  15   4   9       18.83      252.64     82.03 o 
 -23   5   9        3.00      168.36     82.63 o 
 -22   5   9      287.28      269.67     92.76 o 
 -21   5   9      259.56      141.83     98.74 o 
 -20   5   9        0.32      -37.02     49.25 o 
 -19   5   9       63.22       62.71     60.22 o 
 -18   5   9     3216.10     2945.95    150.77 o 
 -17   5   9      200.18      104.71     53.83 o 
 -16   5   9      300.26      313.49     67.66 o 
 -15   5   9       49.25       25.56     50.83 o 
 -14   5   9       64.88       -6.58     45.08 o 
 -13   5   9    11784.93    10888.20    232.03 o 
 -12   5   9        6.66      -25.88     36.98 o 
 -11   5   9      430.90      425.61     38.84 o 
 -10   5   9       16.85       15.92     24.37 o 
  -9   5   9      298.51      313.99     34.29 o 
  -8   5   9      297.15      297.19     36.82 o 
  -7   5   9      262.93      275.62     23.97 o 
  -6   5   9      113.58      141.62     23.03 o 
  -5   5   9      475.96      477.72     32.88 o 
  -4   5   9     1172.69     1149.89     45.57 o 
  -3   5   9      368.72      332.33     27.03 o 
  -2   5   9      496.67      576.94     33.47 o 
  -1   5   9      619.76      600.27     40.53 o 
   0   5   9       11.08       -4.49     23.13 o 
   1   5   9      288.77      280.75     28.61 o 
   2   5   9     1760.95     1571.44    135.01 o 
   3   5   9      136.04      218.46     32.01 o 
   4   5   9        6.58        9.04     29.53 o 
   5   5   9      110.79       99.84     36.31 o 
   6   5   9       47.21       43.11     46.79 o 
   7   5   9     5278.99     5362.84    211.69 o 
   8   5   9        3.44       -3.83     49.77 o 
   9   5   9        2.67      -31.37     52.20 o 
  10   5   9       12.36      -59.95     81.04 o 
  11   5   9     2040.22     1885.78    149.92 o 
  12   5   9       43.28        7.07     59.97 o 
  13   5   9     2488.55     2348.52    240.51 o 
  14   5   9        5.60       84.29    156.86 o 
  15   5   9       19.38      160.04     76.68 o 
 -23   6   9     6814.31     7113.87    321.33 o 
 -22   6   9      463.18      562.12    167.31 o 
 -21   6   9        9.94      122.12     65.07 o 
 -20   6   9        7.40      140.95     64.47 o 
 -19   6   9      217.83      185.63     67.17 o 
 -18   6   9     4050.49     4061.46    173.52 o 
 -17   6   9       50.97       -1.38     69.34 o 
 -16   6   9       72.96      108.68     58.14 o 
 -15   6   9       18.45      -11.38     39.77 o 
 -14   6   9     2414.92     2538.11    104.43 o 
 -13   6   9      636.74      841.27     68.68 o 
 -12   6   9      140.00       61.03     36.31 o 
 -11   6   9       17.14      -11.82     24.82 o 
 -10   6   9       10.70       14.80     24.23 o 
  -9   6   9     3020.58     3076.52     82.05 o 
  -8   6   9    20718.61    22367.57    318.78 o 
  -7   6   9     2436.44     2629.92     60.92 o 
  -6   6   9        3.91        5.62     18.76 o 
  -5   6   9       86.52       72.96     22.75 o 
  -4   6   9      143.57      171.53     28.01 o 
  -3   6   9    18572.77    16925.94    240.29 o 
  -2   6   9       79.54      110.91     23.02 o 
  -1   6   9       35.96       27.55     19.57 o 
   0   6   9       43.04       15.00     18.59 o 
   1   6   9      739.04      898.99     65.02 o 
   2   6   9    11712.27    10557.24    288.61 o 
   3   6   9      233.60      344.89     83.76 o 
   4   6   9       33.04       77.72     34.67 o 
   5   6   9        1.82       24.18     32.79 o 
   6   6   9      785.28      801.62     59.26 o 
   7   6   9      791.32      988.11     68.27 o 
   8   6   9     1194.65     1210.00    102.13 o 
   9   6   9        4.99      -31.93     35.78 o 
  10   6   9       55.46      121.53     62.53 o 
  11   6   9      358.63      231.72    115.03 o 
  12   6   9     1045.86     1423.54    131.16 o 
  13   6   9       41.83       34.31     99.34 o 
  14   6   9        4.14      -47.06    120.26 o 
 -23   7   9      145.10      171.05    146.40 o 
 -22   7   9      161.77      225.95     76.74 o 
 -21   7   9       52.83      121.53     71.78 o 
 -20   7   9        6.55       -4.30     54.97 o 
 -19   7   9      230.86      330.23     58.92 o 
 -18   7   9     6699.54     6604.12    188.87 o 
 -17   7   9      111.32      124.28     46.13 o 
 -16   7   9        0.30       18.44     40.45 o 
 -15   7   9        2.39      -37.88     37.88 o 
 -14   7   9      174.81      122.35     45.96 o 
 -13   7   9     9989.35     9090.40    239.99 o 
 -12   7   9       25.61       50.19     43.77 o 
 -11   7   9       35.35       20.56     30.51 o 
 -10   7   9       29.41       23.12     26.73 o 
  -9   7   9      976.06      901.15     50.26 o 
  -8   7   9     3040.61     2646.04     71.53 o 
  -7   7   9     2289.08     2214.83     57.96 o 
  -6   7   9      192.32      244.61     27.88 o 
  -5   7   9      103.27      114.59     25.53 o 
  -4   7   9      401.41      432.14     35.32 o 
  -3   7   9    43074.73    48934.98    610.76 o 
  -2   7   9      236.33      255.43     28.39 o 
  -1   7   9      101.00       79.13     22.69 o 
   0   7   9      294.46      338.80     33.47 o 
   1   7   9        0.13       22.79     22.76 o 
   2   7   9     5455.45     4631.46    117.54 o 
   3   7   9      620.34      640.13     42.05 o 
   4   7   9        1.00       -1.49     27.46 o 
   5   7   9      111.79      135.72     27.17 o 
   6   7   9      157.22      288.81     29.68 o 
   7   7   9     7558.60     7554.98    153.60 o 
   8   7   9     1222.74     1364.46     59.59 o 
   9   7   9      294.56      284.44     48.47 o 
  10   7   9       34.53       55.88     50.95 o 
  11   7   9       71.98       87.35    154.24 o 
  12   7   9     4328.86     4693.43    358.15 o 
  13   7   9       63.31      262.61     96.73 o 
  14   7   9        7.65      -67.97    125.48 o 
 -23   8   9     5829.98     6035.10    405.21 o 
 -22   8   9      436.51      263.16     81.15 o 
 -21   8   9      217.71      320.69     82.10 o 
 -20   8   9      212.87      228.34     74.42 o 
 -19   8   9      447.47      514.59     84.93 o 
 -18   8   9     1075.47     1044.93     82.41 o 
 -17   8   9      150.14      137.84     48.70 o 
 -16   8   9      113.36      151.89     47.47 o 
 -15   8   9        5.21      -17.68     40.01 o 
 -14   8   9        0.15      -36.95     36.95 o 
 -13   8   9     2146.79     1941.39     95.10 o 
 -12   8   9       70.78      103.26     44.33 o 
 -11   8   9      252.23      248.01     49.57 o 
 -10   8   9       80.00      133.95     38.59 o 
  -9   8   9     1466.66     1114.74     56.77 o 
  -8   8   9    32054.35    33236.15    424.68 o 
  -7   8   9      146.51      117.30     24.02 o 
  -6   8   9        2.10        9.62     21.40 o 
  -5   8   9      115.73       79.18     25.40 o 
  -4   8   9     1410.26     1469.07     55.39 o 
  -3   8   9    19280.77    19978.70    313.02 o 
  -2   8   9     3383.21     3861.51     94.84 o 
  -1   8   9      426.62      393.97     28.96 o 
   0   8   9       56.91       94.01     27.63 o 
   1   8   9      129.73      139.15     28.92 o 
   2   8   9        4.89       57.51     25.43 o 
   3   8   9       29.28       73.20    109.80 o 
   4   8   9       78.27      162.08    120.26 o 
   5   8   9      312.73      324.17    146.40 o 
   6   8   9     1957.26     2039.12    250.97 o 
   7   8   9       35.52      -99.34     99.34 o 
   8   8   9        4.93       14.38    109.80 o 
   9   8   9        2.28       84.87     36.03 o 
  10   8   9       14.83       76.24     39.51 o 
  11   8   9     1113.98     1350.00    172.54 o 
  12   8   9     2498.17     2802.49    339.85 o 
  13   8   9       51.54      -78.43    115.03 o 
  14   8   9       26.29       -5.23    125.48 o 
 -22   9   9      146.89      228.93     79.17 o 
 -21   9   9      192.19      268.07     77.44 o 
 -20   9   9       86.34       64.21    107.56 o 
 -19   9   9        0.01       95.01     62.05 o 
 -18   9   9     1752.46     1719.97    127.02 o 
 -17   9   9     1297.21     1145.42     86.89 o 
 -16   9   9        6.19      -33.24     38.56 o 
 -15   9   9        9.20       19.74     42.88 o 
 -14   9   9      350.12      362.32     58.97 o 
 -13   9   9     9304.14     8771.13    209.24 o 
 -12   9   9     1134.23     1127.79     78.47 o 
 -11   9   9     1306.64     1284.36     80.84 o 
 -10   9   9       53.60       21.99     35.78 o 
  -9   9   9     1581.21     1438.86     84.80 o 
  -8   9   9    17492.69    15564.81    265.76 o 
  -7   9   9       22.90       31.46     22.62 o 
  -6   9   9     1034.31     1042.88     49.17 o 
  -5   9   9        4.11       -3.25     22.87 o 
  -4   9   9     3558.67     3713.46    143.66 o 
  -3   9   9      144.02      126.25     30.48 o 
  -2   9   9     1285.19     1395.70    108.72 o 
  -1   9   9      228.00      204.25     30.65 o 
   0   9   9       41.24       38.03     28.33 o 
   1   9   9       62.27       43.66     27.91 o 
   2   9   9      273.48      261.43    135.94 o 
   3   9   9     4453.04     4512.21    329.40 o 
   4   9   9      127.86      172.54    130.71 o 
   5   9   9      996.40      962.05    193.46 o 
   6   9   9      941.72      690.16    183.00 o 
   7   9   9     3418.24     3450.82    313.71 o 
   8   9   9      382.60      156.86    120.26 o 
   9   9   9        3.25       73.20    120.26 o 
  10   9   9       35.52       67.97    120.26 o 
  11   9   9      125.47       78.43    130.71 o 
  12   9   9      235.61      303.25    167.31 o 
  13   9   9       23.89      -78.43    120.26 o 
  14   9   9      106.51       36.60    125.48 o 
 -22  10   9     1295.21     1507.05    223.35 o 
 -21  10   9      248.81      250.41     78.78 o 
 -20  10   9      105.59      154.49     72.81 o 
 -19  10   9      635.86      618.77     93.23 o 
 -18  10   9     2507.25     2293.45    141.74 o 
 -17  10   9      361.62      407.81     59.98 o 
 -16  10   9        1.17       -2.29     40.54 o 
 -15  10   9      176.38      180.37     51.75 o 
 -14  10   9       53.05       30.47     46.51 o 
 -13  10   9       94.51      107.08     49.99 o 
 -12  10   9        0.80      -32.40     43.87 o 
 -11  10   9      868.72      939.50     93.30 o 
 -10  10   9      480.80      511.09     65.28 o 
  -9  10   9      235.29      317.53     44.89 o 
  -8  10   9      314.17      316.91     45.17 o 
  -7  10   9     4533.36     4596.70    120.06 o 
  -6  10   9       96.68       71.08     27.73 o 
  -5  10   9        2.30        1.10     25.55 o 
  -4  10   9     1725.04     1598.76     65.58 o 
  -3  10   9     8524.14     7905.31    155.65 o 
  -2  10   9      703.95      646.90     44.97 o 
  -1  10   9     1002.14     1041.50     73.61 o 
   0  10   9       41.68       24.23     22.52 o 
   1  10   9     1619.63     1694.04    214.37 o 
   2  10   9     1876.62     1903.18    230.05 o 
   3  10   9     1489.80     1453.53    214.37 o 
   4  10   9     1339.47     1704.50    235.28 o 
   5  10   9        4.89      -83.66    109.80 o 
   6  10   9     1038.64     1103.22    214.37 o 
   7  10   9     1178.03     1024.79    214.37 o 
   8  10   9     4167.74     4005.05    355.54 o 
   9  10   9      162.51      449.65    172.54 o 
  10  10   9        4.24       -5.23    115.03 o 
  11  10   9      605.62      705.85    219.60 o 
  12  10   9     2568.11     2415.58    339.85 o 
  13  10   9      117.42      266.65    167.31 o 
 -21  11   9       34.83       82.05     68.82 o 
 -20  11   9        0.04       36.27     65.97 o 
 -19  11   9        4.60        2.90     60.55 o 
 -18  11   9      215.43      196.36     73.37 o 
 -17  11   9       50.84      135.08     96.33 o 
 -16  11   9       67.06       82.96     48.59 o 
 -15  11   9      612.92      645.67     69.23 o 
 -14  11   9     1171.06     1068.97     82.13 o 
 -13  11   9    15450.77    15200.13    385.64 o 
 -12  11   9      174.57      186.94     62.34 o 
 -11  11   9      489.90      413.65     74.08 o 
 -10  11   9       41.08       62.10     53.87 o 
  -9  11   9      513.76      631.13     57.10 o 
  -8  11   9     9644.72     9885.44    200.20 o 
  -7  11   9      741.93      784.53     59.71 o 
  -6  11   9      173.15      228.59     32.42 o 
  -5  11   9       85.21       95.75     35.46 o 
  -4  11   9      184.21      290.27     34.20 o 
  -3  11   9      345.65      325.46     36.12 o 
  -2  11   9      960.29     1080.67     56.61 o 
  -1  11   9      218.61      183.00     48.55 o 
   0  11   9        8.74       -0.42     23.36 o 
   1  11   9      184.10      230.05    141.17 o 
   2  11   9     7189.71     6530.42    407.82 o 
   3  11   9      691.63      679.71    177.77 o 
   4  11   9        0.75      193.46    135.94 o 
   5  11   9      216.36      135.94    135.94 o 
   6  11   9        2.25       67.97    125.48 o 
   7  11   9    12223.72    11074.01    611.74 o 
   8  11   9      257.87      209.14    151.63 o 
   9  11   9        5.68       99.34    130.71 o 
  10  11   9      132.02      -88.88    115.03 o 
  11  11   9      212.24      115.03    146.40 o 
  12  11   9     1152.66     1239.16    282.34 o 
  13  11   9       97.89       99.34    146.40 o 
 -21  12   9       23.76      120.87     74.44 o 
 -20  12   9       34.24      -63.08     63.08 o 
 -19  12   9      119.82      135.34     72.89 o 
 -18  12   9     4778.63     4707.11    198.92 o 
 -17  12   9       14.98       25.24     59.32 o 
 -16  12   9        6.40       42.64     62.82 o 
 -15  12   9       72.30      -31.10     46.03 o 
 -14  12   9      564.87      541.86     93.21 o 
 -13  12   9      133.28       27.80     78.03 o 
 -12  12   9       95.78      142.72     64.08 o 
 -11  12   9      334.42      249.23     69.43 o 
 -10  12   9      583.22      640.08     89.45 o 
  -9  12   9      164.62      144.83     45.12 o 
  -8  12   9    15948.85    15744.65    280.81 o 
  -7  12   9     2796.46     2816.29     92.75 o 
  -6  12   9      148.55      150.71     35.60 o 
  -5  12   9       27.29        9.92     27.37 o 
  -4  12   9      149.29       92.29     30.74 o 
  -3  12   9     1650.02     1664.59     72.03 o 
  -2  12   9      816.93      869.97     70.79 o 
  -1  12   9        6.76       48.15     17.67 o 
   0  12   9       50.64       89.55     24.83 o 
   1  12   9     1249.88     1610.38    230.05 o 
   2  12   9      690.37      313.71    156.86 o 
   3  12   9      886.17      632.65    183.00 o 
   4  12   9     1253.74     1160.73    214.37 o 
   5  12   9      265.92      -67.97    109.80 o 
   6  12   9     1181.58      998.65    214.37 o 
   7  12   9      157.89      151.63    135.94 o 
   8  12   9      208.15        0.00    125.48 o 
   9  12   9      233.35      109.80    141.17 o 
  10  12   9      235.08      146.40    156.86 o 
  11  12   9      317.10       67.97    156.86 o 
  12  12   9      272.21      130.71    151.63 o 
 -20  13   9        5.70       53.72     72.23 o 
 -19  13   9        7.28       61.93     68.92 o 
 -18  13   9      466.59      458.22    126.55 o 
 -17  13   9      749.36      661.35    141.44 o 
 -16  13   9      105.95      130.71     90.45 o 
 -15  13   9      111.22      152.29     86.35 o 
 -14  13   9       11.07        1.03     55.92 o 
 -13  13   9     8769.64     8802.57    266.89 o 
 -12  13   9     2498.40     2494.05    158.96 o 
 -11  13   9     1921.92     2030.05    129.99 o 
 -10  13   9     1012.87     1129.03     81.32 o 
  -9  13   9     4376.51     4342.46    129.64 o 
  -8  13   9     4594.07     4515.12    111.62 o 
  -7  13   9     4043.89     4053.05    105.82 o 
  -6  13   9      373.41      323.65     42.72 o 
  -5  13   9      372.43      380.82     41.16 o 
  -4  13   9      316.95      415.71     42.63 o 
  -3  13   9     4290.09     4412.10    119.05 o 
  -2  13   9        3.62      -23.58     41.51 o 
  -1  13   9       77.18      125.76     42.61 o 
   0  13   9      740.70      736.23     38.87 o 
   1  13   9     4240.26     4198.50    339.85 o 
   2  13   9     4072.72     3508.34    313.71 o 
   3  13   9     1476.64     1490.13    235.28 o 
   4  13   9      835.36      810.42    203.91 o 
   5  13   9     1197.36     1019.56    219.60 o 
   6  13   9     7161.13     6483.37    460.11 o 
   7  13   9     1090.70     1108.45    230.05 o 
   8  13   9       32.53      -99.34     99.34 o 
   9  13   9      239.38       94.11    146.40 o 
  10  13   9       15.62       -5.23    146.40 o 
  11  13   9       65.67      266.65    177.77 o 
  12  13   9      172.46      -20.91    156.86 o 
 -20  14   9       65.02      103.56    114.43 o 
 -19  14   9     1603.85     2025.93    221.46 o 
 -18  14   9     1102.38      904.91    209.14 o 
 -17  14   9     1557.34     1636.61    194.28 o 
 -16  14   9      445.39      341.95    110.73 o 
 -15  14   9       96.38       40.09     81.66 o 
 -14  14   9      677.07      917.84    142.91 o 
 -13  14   9      670.27      714.56     92.94 o 
 -12  14   9       21.01      -47.42     53.69 o 
 -11  14   9      371.75      401.20     79.23 o 
 -10  14   9     1308.95     1295.21     86.43 o 
  -9  14   9     6337.37     5983.53    131.61 o 
  -8  14   9      622.51      785.04     55.01 o 
  -7  14   9     3255.00     3322.01     98.64 o 
  -6  14   9      294.90      248.93     42.56 o 
  -5  14   9     1189.20     1170.40     64.06 o 
  -4  14   9    15074.45    14427.27    258.65 o 
  -3  14   9     7576.57     7511.63    166.48 o 
  -2  14   9      539.98      574.12     56.51 o 
  -1  14   9      147.63      177.32     62.96 o 
   0  14   9     1704.35     1706.58     74.45 o 
   1  14   9      580.99      518.87    106.78 o 
   2  14   9     1023.58      925.45    203.91 o 
   3  14   9     1006.22     1537.19    240.51 o 
   4  14   9        0.98        0.00    125.48 o 
   5  14   9      432.12      564.68    188.23 o 
   6  14   9     1695.92     1908.41    282.34 o 
   7  14   9     2533.11     1866.58    292.80 o 
   8  14   9     2632.41     2880.91    350.31 o 
   9  14   9      535.99      585.59    214.37 o 
  10  14   9      692.51      256.20    172.54 o 
  11  14   9     2335.43     1997.29    345.08 o 
 -19  15   9      999.89      960.01    321.55 o 
 -18  15   9       88.33      112.55    105.32 o 
 -17  15   9      746.24      531.37    138.56 o 
 -16  15   9       43.07      118.48     97.50 o 
 -15  15   9      124.73      -18.30     85.03 o 
 -14  15   9       53.03      249.03     99.62 o 
 -13  15   9     1697.53     1557.31    175.35 o 
 -12  15   9     8358.43     7561.02    249.22 o 
 -11  15   9      427.06      321.46     78.16 o 
 -10  15   9       23.76        5.31     39.24 o 
  -9  15   9     3672.19     3513.50    147.97 o 
  -8  15   9      440.12      461.19     49.68 o 
  -7  15   9      208.19      266.68     44.00 o 
  -6  15   9        2.04       -6.57     35.85 o 
  -5  15   9      286.93      205.38     49.27 o 
  -4  15   9     1487.18     1374.83     93.14 o 
  -3  15   9       39.73      105.99     44.45 o 
  -2  15   9      656.09      604.33     89.81 o 
  -1  15   9      332.67      291.13     54.00 o 
   0  15   9        1.38       18.61     28.68 o 
   1  15   9     2489.42     2442.67    180.14 o 
   2  15   9     1491.22     1351.02    152.60 o 
   3  15   9     1840.06     1986.84    277.11 o 
   4  15   9      706.40      773.82    209.14 o 
   5  15   9       19.08     -104.57    104.57 o 
   6  15   9     4982.86     4679.53    407.82 o 
   7  15   9       34.76      -99.34     99.34 o 
   8  15   9       97.06      109.80    156.86 o 
   9  15   9       39.71       26.14    141.17 o 
  10  15   9      256.99       88.88    162.08 o 
 -18  16   9      683.71      710.30    158.85 o 
 -17  16   9     2847.99     3027.93    259.68 o 
 -16  16   9        1.19      140.59     99.62 o 
 -15  16   9       71.41      137.17     93.79 o 
 -14  16   9     1842.34     1837.87    195.84 o 
 -13  16   9     1897.97     1853.59    525.47 o 
 -12  16   9       53.88       53.47     81.08 o 
 -11  16   9      227.66      343.15     99.62 o 
 -10  16   9       27.21       -4.61     40.09 o 
  -9  16   9     1847.93     1688.01     93.32 o 
  -8  16   9      203.51      149.06     73.96 o 
  -7  16   9     4354.62     4168.88    217.35 o 
  -6  16   9       53.96      160.27     43.12 o 
  -5  16   9      641.53      687.30     58.11 o 
  -4  16   9     8723.05     8297.00    170.38 o 
  -3  16   9     1995.06     2062.72    116.24 o 
  -2  16   9      114.26       58.61     55.09 o 
  -1  16   9      246.43        5.75     61.49 o 
   0  16   9       54.51      -45.23     55.03 o 
   1  16   9     2038.41     2010.50    175.62 o 
   2  16   9      673.48      569.10    141.17 o 
   3  16   9     3000.99     2948.89    334.63 o 
   4  16   9      556.59      674.48    203.91 o 
   5  16   9     1495.08     1045.70    245.74 o 
   6  16   9       11.84     -115.03    115.03 o 
   7  16   9      145.25      104.57    156.86 o 
   8  16   9      636.86      721.54    230.05 o 
   9  16   9      111.51       -5.23    141.17 o 
 -17  17   9      930.32     1131.53    183.09 o 
 -16  17   9      101.17       98.97    102.73 o 
 -15  17   9      507.56      394.56    123.48 o 
 -14  17   9      252.63      222.07    105.32 o 
 -13  17   9      547.86      720.56    143.62 o 
 -12  17   9     5863.06     6038.72    305.00 o 
 -11  17   9      267.89      226.80     97.50 o 
 -10  17   9       20.73       69.55     79.42 o 
  -9  17   9     1811.91     1677.17     96.37 o 
  -8  17   9      559.45      576.33     79.24 o 
  -7  17   9     1680.93     1707.13    100.20 o 
  -6  17   9      128.90      102.54     50.62 o 
  -5  17   9       79.36       84.21     48.52 o 
  -4  17   9     1051.48     1025.95     82.88 o 
  -3  17   9      630.96      547.52     87.56 o 
  -2  17   9      805.70      572.60    107.90 o 
  -1  17   9        4.50       13.74     78.91 o 
   0  17   9     1148.26     1171.44    146.64 o 
   1  17   9      463.46      489.07    115.56 o 
   2  17   9     2014.19     2197.61    460.11 o 
   3  17   9     1429.84     1678.36    277.11 o 
   4  17   9      126.27     -125.48    125.48 o 
   5  17   9      234.72      109.80    156.86 o 
   6  17   9     1752.64     2373.75    345.08 o 
   7  17   9       87.88       78.43    146.40 o 
   8  17   9     2205.23     1850.90    329.40 o 
 -16  18   9      241.87      311.70    119.09 o 
 -15  18   9        0.92      -54.90     85.03 o 
 -14  18   9      127.16      249.40    120.26 o 
 -13  18   9      140.15      232.09    109.02 o 
 -12  18   9      178.04      345.42    113.01 o 
 -11  18   9      419.51      558.21    126.55 o 
 -10  18   9       23.13      133.44     82.89 o 
  -9  18   9        0.38       71.35     92.86 o 
  -8  18   9       26.61      -11.83     48.75 o 
  -7  18   9      732.60      652.19     87.54 o 
  -6  18   9       42.28      -15.74     79.26 o 
  -5  18   9      101.95       19.94     60.13 o 
  -4  18   9     4477.12     4448.80    186.60 o 
  -3  18   9      687.96      710.60    177.35 o 
  -2  18   9     1486.40     1459.00    123.05 o 
  -1  18   9        2.57       -2.80     77.89 o 
   0  18   9      194.79      235.66    193.46 o 
   1  18   9     3857.07     4113.21    308.48 o 
   2  18   9      387.94      426.89    119.77 o 
   3  18   9      110.84      266.65    177.77 o 
   4  18   9       18.99      -47.06    130.71 o 
   5  18   9       32.55     -130.71    130.71 o 
   6  18   9      161.86       99.34    167.31 o 
   7  18   9      481.77      920.22    256.20 o 
 -15  19   9        4.41      147.29    122.87 o 
 -14  19   9      581.95      657.36    159.47 o 
 -13  19   9       29.41      183.61     92.92 o 
 -12  19   9      113.43      184.38     97.92 o 
 -11  19   9      133.62      102.83    104.57 o 
 -10  19   9        3.84      -23.71     76.38 o 
  -9  19   9      771.44      919.29    142.30 o 
  -8  19   9      348.82      432.41     75.02 o 
  -7  19   9      227.96      312.84     85.09 o 
  -6  19   9       24.04       36.76     86.23 o 
  -5  19   9      597.43      606.51     90.05 o 
  -4  19   9     2598.43     2948.59    215.60 o 
  -3  19   9       77.10       32.20     66.00 o 
  -2  19   9     1713.68     1869.88    138.38 o 
  -1  19   9       27.14      -22.60     66.15 o 
   0  19   9        0.66      -56.80     56.80 o 
   1  19   9     3264.13     3300.33    258.81 o 
   2  19   9     1253.48     1250.63    169.56 o 
   3  19   9      177.01      -10.46    135.94 o 
   4  19   9      274.62      183.00    177.77 o 
   5  19   9      561.15      690.16    230.05 o 
   6  19   9       11.99      109.80    177.77 o 
 -13  20   9      240.64      363.87    117.62 o 
 -12  20   9       51.41      229.31    156.86 o 
 -11  20   9       59.34       82.63     92.92 o 
 -10  20   9       26.79      -41.83    120.26 o 
  -9  20   9      137.65       31.37    120.26 o 
  -8  20   9      403.08        0.00    120.26 o 
  -7  20   9      142.77      172.54     71.46 o 
  -6  20   9      138.54       74.60     88.88 o 
  -5  20   9      180.83      327.82     95.44 o 
  -4  20   9      768.36      798.91    102.86 o 
  -3  20   9      821.96      915.00    108.88 o 
  -2  20   9     2286.93     2775.75    245.10 o 
  -1  20   9        3.70       -3.29     68.25 o 
   0  20   9       16.29      -54.17     54.17 o 
   1  20   9        0.13       -3.53     66.75 o 
   2  20   9      938.53      962.93    155.54 o 
   3  20   9      251.05      277.11    177.77 o 
   4  20   9       42.43     -120.26    120.26 o 
   5  20   9       52.14      292.80    172.54 o 
 -11  21   9        1.57        0.00    120.26 o 
 -10  21   9       11.84     -115.03    115.03 o 
  -9  21   9       43.52      292.80    156.86 o 
  -8  21   9      463.95      684.94    198.68 o 
  -7  21   9       40.84       20.91    125.48 o 
  -6  21   9       10.90      167.31    125.48 o 
  -5  21   9       28.58       25.63     86.27 o 
  -4  21   9      144.19       57.03     78.91 o 
  -3  21   9      175.53       92.52     84.79 o 
  -2  21   9       84.09       80.25     84.79 o 
  -1  21   9      818.68      674.14    111.33 o 
   0  21   9      799.98      841.58    161.39 o 
   1  21   9       54.07      -75.32     75.32 o 
   2  21   9      320.14      385.69     97.92 o 
   3  21   9      437.77      279.07    110.04 o 
  -9  22   9      391.26      345.08    167.31 o 
  -8  22   9       14.00       67.97    135.94 o 
  -7  22   9       68.93      162.08    135.94 o 
  -6  22   9      311.93      193.46    141.17 o 
  -5  22   9        6.98      -62.74    109.80 o 
  -4  22   9      264.21      151.93     94.22 o 
  -3  22   9       73.33      166.90     94.22 o 
  -2  22   9      397.69      412.71    111.63 o 
  -1  22   9      259.26      159.14    101.62 o 
   0  22   9      111.93       59.42     79.09 o 
 -24   0  10      300.03      313.71    146.40 o 
 -23   0  10       10.60       88.88    104.57 o 
 -22   0  10       19.21       67.97    109.80 o 
 -21   0  10     1084.08      909.76    198.68 o 
 -20   0  10       66.32       36.60     88.88 o 
 -19   0  10      865.40      507.17    151.63 o 
 -18   0  10      220.50      162.08    109.80 o 
 -17   0  10      779.15      827.98     94.79 o 
 -16   0  10     3590.45     3694.04    170.73 o 
 -15   0  10    37106.84    37615.01    844.93 o 
 -14   0  10     1062.71      982.16    167.31 o 
 -13   0  10     1670.36     1587.67    101.48 o 
 -12   0  10        0.50       10.69     30.98 o 
 -11   0  10      867.28      787.52     57.58 o 
 -10   0  10    36275.25    34574.85    622.40 o 
  -9   0  10       28.16       25.89     60.13 o 
  -8   0  10      169.90      258.44     51.36 o 
  -7   0  10        4.17      -27.70     27.70 o 
  -6   0  10      151.63      137.44     37.15 o 
  -5   0  10     3793.12     3926.79    102.59 o 
  -4   0  10     6949.14     7025.60    147.69 o 
  -3   0  10      250.70      235.94     34.93 o 
  -2   0  10      262.88      261.22     46.78 o 
  -1   0  10     2399.22     2379.72    189.96 o 
   0   0  10    32969.97    38144.52    692.26 o 
   1   0  10     2303.81     2446.53    106.63 o 
   2   0  10        0.14       64.43    117.64 o 
   3   0  10      110.36      149.01     62.85 o 
   4   0  10       44.36      -10.46     88.88 o 
   5   0  10     4959.88     4883.44    292.80 o 
   6   0  10       13.14       41.83     94.11 o 
   7   0  10        0.50       62.74     88.88 o 
   8   0  10        0.38      -67.97     78.43 o 
   9   0  10      880.25      899.31    167.31 o 
  10   0  10    40303.71    39632.19   1385.56 o 
  11   0  10     1601.94     1605.16    219.60 o 
  12   0  10       17.18      -36.60     99.34 o 
  13   0  10       27.63      -15.69    104.57 o 
  14   0  10       55.58       73.20    109.80 o 
 -24   1  10        0.46      112.35     75.18 o 
 -23   1  10        4.96      159.69     87.81 o 
 -22   1  10        0.56       23.10    115.03 o 
 -21   1  10      365.89      371.81     99.00 o 
 -20   1  10     2346.54     2407.14    184.75 o 
 -19   1  10     1844.68     1719.52    128.32 o 
 -18   1  10      290.58      317.84     66.91 o 
 -17   1  10        4.43        3.16     46.15 o 
 -16   1  10        4.63       27.19     36.91 o 
 -15   1  10     8227.68     7719.85    178.16 o 
 -14   1  10      123.18       29.98     32.05 o 
 -13   1  10        3.69      -15.93     26.76 o 
 -12   1  10       68.77       44.43     23.38 o 
 -11   1  10     1190.87     1202.80     48.84 o 
 -10   1  10    26836.45    27033.26    354.86 o 
  -9   1  10     3850.86     3809.68    124.52 o 
  -8   1  10       28.19      -21.91     21.91 o 
  -7   1  10       38.35       24.03     25.08 o 
  -6   1  10       48.74       48.37     22.61 o 
  -5   1  10     6332.73     6398.94    105.56 o 
  -4   1  10      491.71      476.53     33.60 o 
  -3   1  10       89.39       58.17     21.25 o 
  -2   1  10      139.00      142.48     25.17 o 
  -1   1  10      338.05      352.96     32.87 o 
   0   1  10    53619.29    55211.68    702.81 o 
   1   1  10      477.76      528.31     44.79 o 
   2   1  10       10.17       -1.31     36.42 o 
   3   1  10        2.98      -41.55     41.55 o 
   4   1  10        1.42       55.36     62.53 o 
   5   1  10    39011.01    40074.05    929.69 o 
   6   1  10      262.99      267.59     81.04 o 
   7   1  10        9.21      -11.38     62.53 o 
   8   1  10       71.35       38.09     62.74 o 
   9   1  10        0.01       37.55     60.25 o 
  10   1  10     1264.58     1129.86    133.10 o 
  11   1  10      188.45      261.43    133.33 o 
  12   1  10        0.50      -60.05     60.92 o 
  13   1  10        0.45      -57.78     57.78 o 
  14   1  10      140.16      196.22     93.79 o 
 -24   2  10      867.64     1000.76    153.13 o 
 -23   2  10      201.59      221.90    138.56 o 
 -22   2  10        0.64       76.00     74.11 o 
 -21   2  10        0.62      -31.37     64.62 o 
 -20   2  10       68.53      116.07     73.67 o 
 -19   2  10      870.43      681.52     87.30 o 
 -18   2  10        2.22      -35.16     48.11 o 
 -17   2  10      135.47       83.66     52.27 o 
 -16   2  10        4.62      -39.93     39.93 o 
 -15   2  10      243.54      211.43     53.58 o 
 -14   2  10       67.29       69.93     32.32 o 
 -13   2  10       37.55       11.13     28.26 o 
 -12   2  10       21.12       31.22     25.63 o 
 -11   2  10     2562.76     2553.44     68.98 o 
 -10   2  10    21661.95    21752.92    294.51 o 
  -9   2  10       17.93       31.51     25.38 o 
  -8   2  10       33.56        5.88     23.98 o 
  -7   2  10        0.36      -21.42     21.42 o 
  -6   2  10     2486.94     2503.82     67.54 o 
  -5   2  10    30458.61    30794.64    370.66 o 
  -4   2  10       54.74       69.46     22.60 o 
  -3   2  10      388.36      372.13     29.00 o 
  -2   2  10        1.89      -19.70     19.81 o 
  -1   2  10      117.68      145.94     27.61 o 
   0   2  10       81.03       77.89     29.29 o 
   1   2  10        6.86       -1.18     30.45 o 
   2   2  10        7.87       10.56     31.55 o 
   3   2  10        0.17       -2.12     59.65 o 
   4   2  10      279.79      381.60     62.20 o 
   5   2  10    16083.85    15298.45    424.40 o 
   6   2  10        3.50      -56.00     56.50 o 
   7   2  10        0.42       82.93     66.24 o 
   8   2  10        0.08      -30.36     57.22 o 
   9   2  10       68.30       -8.30     61.56 o 
  10   2  10    22727.82    22183.83    620.29 o 
  11   2  10        9.24      -58.81     58.81 o 
  12   2  10        1.63       16.83     74.11 o 
  13   2  10       17.02       95.61     81.04 o 
  14   2  10       47.82       88.50     75.18 o 
 -24   3  10       18.28      160.92    175.16 o 
 -23   3  10       26.72      118.28     83.12 o 
 -22   3  10        1.92       19.26     75.72 o 
 -21   3  10        0.96      -66.54     66.54 o 
 -20   3  10     4783.42     4728.28    192.44 o 
 -19   3  10      248.90      354.21     96.44 o 
 -18   3  10       26.12      -26.67     45.85 o 
 -17   3  10        0.19       -8.88     50.61 o 
 -16   3  10     4530.05     4141.99    161.79 o 
 -15   3  10    11112.61    11180.96    283.42 o 
 -14   3  10     2384.63     2406.93    114.14 o 
 -13   3  10       80.02       38.29     28.81 o 
 -12   3  10      111.79       76.49     27.46 o 
 -11   3  10     4715.07     4851.69     97.80 o 
 -10   3  10    16240.13    16313.22    215.65 o 
  -9   3  10      302.52      232.28     48.85 o 
  -8   3  10      102.43       78.81     28.15 o 
  -7   3  10      212.87      176.88     27.73 o 
  -6   3  10      807.66      785.60     41.41 o 
  -5   3  10     2514.90     2539.44     63.00 o 
  -4   3  10       52.72       51.03     22.46 o 
  -3   3  10        6.39       13.55     21.95 o 
  -2   3  10       40.64       34.37     20.91 o 
  -1   3  10     2035.08     2173.45     63.98 o 
   0   3  10    23835.27    22807.81    338.46 o 
   1   3  10      977.02     1087.55     52.97 o 
   2   3  10        4.81       47.21     32.46 o 
   3   3  10       23.03       29.38     38.39 o 
   4   3  10      109.90      116.85     44.07 o 
   5   3  10     3605.68     3594.60    173.26 o 
   6   3  10       38.35      -29.11     53.99 o 
   7   3  10       52.16       76.10     65.32 o 
   8   3  10        7.68      -19.23     55.10 o 
   9   3  10      403.81      354.20     94.11 o 
  10   3  10      306.33      173.39    149.01 o 
  11   3  10      270.31      294.81     88.68 o 
  12   3  10       20.92      -31.37     71.46 o 
  13   3  10       10.90       49.30     75.29 o 
  14   3  10       36.10      125.26     81.24 o 
 -24   4  10       71.02      173.91     88.88 o 
 -23   4  10       35.17       24.23     75.18 o 
 -22   4  10       50.07      125.48     85.42 o 
 -21   4  10       13.28       12.60     55.15 o 
 -20   4  10     4867.39     4733.72    193.88 o 
 -19   4  10       64.55        8.70     53.05 o 
 -18   4  10        1.70      -25.20     48.89 o 
 -17   4  10        0.11      -17.23     54.59 o 
 -16   4  10     3102.65     3277.25    146.67 o 
 -15   4  10        0.35      -39.79     44.47 o 
 -14   4  10      378.16      273.05     57.20 o 
 -13   4  10      817.30      881.95     77.73 o 
 -12   4  10      515.75      476.22     51.02 o 
 -11   4  10     5725.71     5879.95    139.52 o 
 -10   4  10    19509.09    19365.29    249.93 o 
  -9   4  10       98.91      119.62     38.63 o 
  -8   4  10      118.06       92.45     28.93 o 
  -7   4  10      209.53      236.29     30.47 o 
  -6   4  10      137.75      173.72     29.42 o 
  -5   4  10    20739.04    20858.92    289.14 o 
  -4   4  10      168.51      135.75     25.90 o 
  -3   4  10       72.60       84.10     24.02 o 
  -2   4  10      154.41      188.49     27.82 o 
  -1   4  10     5518.00     5479.26    101.59 o 
   0   4  10     3147.12     3847.04     92.53 o 
   1   4  10      340.67      373.17     36.87 o 
   2   4  10      197.96      279.90     37.90 o 
   3   4  10      146.39      129.12     37.52 o 
   4   4  10      532.53      606.46     70.18 o 
   5   4  10    16475.48    17079.17    310.82 o 
   6   4  10        8.70       16.99     57.78 o 
   7   4  10       10.22      -36.60     53.80 o 
   8   4  10       72.58      106.60     61.76 o 
   9   4  10     1070.51     1248.17    125.48 o 
  10   4  10       81.49       36.60     59.97 o 
  11   4  10        0.00       -5.81     65.36 o 
  12   4  10       69.25      151.63     80.33 o 
  13   4  10       63.21       15.94     75.18 o 
  14   4  10       63.09      220.52     82.62 o 
 -24   5  10      751.19      931.52    148.23 o 
 -23   5  10        8.53       43.84     70.33 o 
 -22   5  10        5.64      -29.92     67.44 o 
 -21   5  10        4.71       28.09     61.04 o 
 -20   5  10      880.34     1092.03    112.32 o 
 -19   5  10      565.48      548.41     86.40 o 
 -18   5  10      138.91       97.73     84.18 o 
 -17   5  10      115.44       79.91     55.11 o 
 -16   5  10        8.74       -2.21     50.08 o 
 -15   5  10    12454.87    12948.15    319.34 o 
 -14   5  10      878.40      980.77     73.89 o 
 -13   5  10      112.61       96.70     41.22 o 
 -12   5  10       21.22       62.83     35.45 o 
 -11   5  10      122.90      141.71     30.03 o 
 -10   5  10    25777.23    27467.95    376.02 o 
  -9   5  10     1765.39     1850.38     94.69 o 
  -8   5  10       12.05       15.40     17.57 o 
  -7   5  10       47.08       54.31     25.16 o 
  -6   5  10     3270.58     3250.31     81.32 o 
  -5   5  10    23136.66    25335.88    376.37 o 
  -4   5  10        3.40        3.04     24.83 o 
  -3   5  10       74.30       68.68     27.17 o 
  -2   5  10      786.15      816.84     37.94 o 
  -1   5  10     2779.38     2848.53     70.69 o 
   0   5  10    22521.26    22589.62    337.96 o 
   1   5  10      529.08      521.64     46.79 o 
   2   5  10        0.01       17.88     27.69 o 
   3   5  10        1.42      -12.16     27.81 o 
   4   5  10       80.71      103.89     35.26 o 
   5   5  10      741.75      947.73     59.12 o 
   6   5  10       16.78       27.75     43.84 o 
   7   5  10       75.45      146.92     53.11 o 
   8   5  10      105.59       54.45     51.52 o 
   9   5  10     1504.11     1599.98    135.30 o 
  10   5  10     3896.86     3523.48    194.40 o 
  11   5  10      326.26      355.31     88.88 o 
  12   5  10       93.24      174.50     71.48 o 
  13   5  10       10.99      -12.29    141.17 o 
  14   5  10      636.95      926.86    243.13 o 
 -24   6  10      261.82      451.15    169.93 o 
 -23   6  10       46.32       75.10     79.09 o 
 -22   6  10       10.82      130.89     68.90 o 
 -21   6  10       85.88       78.65     62.90 o 
 -20   6  10     2110.25     2370.00    146.92 o 
 -19   6  10       58.03       13.51     54.27 o 
 -18   6  10       88.47       -1.96     50.74 o 
 -17   6  10       69.21       58.62     45.09 o 
 -16   6  10        9.38      -36.36     46.03 o 
 -15   6  10     1265.19     1154.06     80.17 o 
 -14   6  10      562.29      592.96     86.93 o 
 -13   6  10       23.24       -2.37     36.61 o 
 -12   6  10      102.59       82.53     42.26 o 
 -11   6  10     1419.97     1352.24     68.43 o 
 -10   6  10     5015.41     5171.47    113.06 o 
  -9   6  10      304.96      349.83     37.98 o 
  -8   6  10      381.60      340.21     25.73 o 
  -7   6  10        4.44      -18.68     19.15 o 
  -6   6  10     1044.15     1014.93     46.18 o 
  -5   6  10       18.62       15.32     23.42 o 
  -4   6  10     4829.90     5607.66    109.12 o 
  -3   6  10        7.42       49.27     21.63 o 
  -2   6  10      343.01      372.15     31.21 o 
  -1   6  10      571.26      656.21     36.99 o 
   0   6  10        4.56       39.27     29.97 o 
   1   6  10      692.11      708.29     75.98 o 
   2   6  10       26.92       16.70     50.39 o 
   3   6  10      184.37      172.09     76.51 o 
   4   6  10      422.46      519.85     48.81 o 
   5   6  10     8668.12     8983.37    213.51 o 
   6   6  10      139.70      233.13     45.31 o 
   7   6  10      117.43      105.19     34.27 o 
   8   6  10       12.82       22.69     37.72 o 
   9   6  10       16.80      -49.77     49.77 o 
  10   6  10     1946.94     2365.19    153.56 o 
  11   6  10       83.71      118.78     63.87 o 
  12   6  10       52.18       69.82     59.97 o 
  13   6  10       14.19      150.55     88.88 o 
  14   6  10      324.62      588.39    125.48 o 
 -23   7  10      262.17      348.61     87.96 o 
 -22   7  10       53.39       19.58     66.15 o 
 -21   7  10      135.62      174.96     72.28 o 
 -20   7  10       42.37       89.64     64.77 o 
 -19   7  10      392.25      411.53     62.34 o 
 -18   7  10       60.81       36.17     42.89 o 
 -17   7  10       20.24       61.46     42.72 o 
 -16   7  10     1456.55     1437.03    111.69 o 
 -15   7  10      504.24      683.80     68.77 o 
 -14   7  10     1554.79     1468.83     85.78 o 
 -13   7  10      148.99       65.73     42.83 o 
 -12   7  10       13.22      -22.42     35.31 o 
 -11   7  10     2799.37     2805.20     94.63 o 
 -10   7  10      236.68       49.01     33.99 o 
  -9   7  10     3496.08     3570.01     84.74 o 
  -8   7  10      946.00      920.11     56.72 o 
  -7   7  10       12.67        2.07     20.55 o 
  -6   7  10      126.56      173.94     28.09 o 
  -5   7  10       43.47       77.67     25.17 o 
  -4   7  10    12484.45    13112.92    200.85 o 
  -3   7  10      391.43      339.20     33.56 o 
  -2   7  10      149.87      158.67     27.41 o 
  -1   7  10     5379.11     5166.91    100.13 o 
   0   7  10     4710.83     5224.00    179.90 o 
   1   7  10      300.44      605.44     72.46 o 
   2   7  10      137.25      116.74     29.16 o 
   3   7  10        0.03       16.03     31.31 o 
   4   7  10       58.69      118.92     51.45 o 
   5   7  10     5102.29     5462.09    236.97 o 
   6   7  10      296.71      371.76     40.00 o 
   7   7  10      170.54      310.88     68.68 o 
   8   7  10        6.14       39.21     36.67 o 
   9   7  10       25.44      -33.71    122.87 o 
  10   7  10     6214.75     5848.44    230.40 o 
  11   7  10       15.36       58.78     49.67 o 
  12   7  10       28.70        0.00    120.26 o 
  13   7  10        0.51      125.48    141.17 o 
  14   7  10      606.09      397.37    177.77 o 
 -23   8  10        0.06       78.45     70.92 o 
 -22   8  10       60.30      190.00     73.66 o 
 -21   8  10       15.49       22.27     63.25 o 
 -20   8  10      892.24      656.49     96.10 o 
 -19   8  10       16.88      -25.11     67.92 o 
 -18   8  10       62.03       26.61     42.72 o 
 -17   8  10      192.74      174.64     49.86 o 
 -16   8  10      158.01      140.36     50.18 o 
 -15   8  10      360.43      365.05     59.69 o 
 -14   8  10        0.08        5.38     42.84 o 
 -13   8  10       49.86       22.49     53.28 o 
 -12   8  10       69.07      -39.45     39.45 o 
 -11   8  10      358.26      384.86     51.56 o 
 -10   8  10     2852.43     2895.80     97.44 o 
  -9   8  10     3803.79     3664.64     96.21 o 
  -8   8  10      151.43      153.73     24.60 o 
  -7   8  10       17.92       47.18     23.11 o 
  -6   8  10     1389.56     1475.27     60.79 o 
  -5   8  10     1335.28     1452.26     61.18 o 
  -4   8  10      193.86      194.45     31.36 o 
  -3   8  10      259.48      309.87     36.51 o 
  -2   8  10        0.03      -20.14     20.14 o 
  -1   8  10       77.33       89.37     24.22 o 
   0   8  10     5842.28     6225.74    203.68 o 
   1   8  10      186.94      194.81     32.75 o 
   2   8  10       13.39       -5.23     38.20 o 
   3   8  10       46.27       47.15     23.44 o 
   4   8  10      110.68      188.23    130.71 o 
   5   8  10     1261.77     1463.99    230.05 o 
   6   8  10      210.28      334.63    146.40 o 
   7   8  10       13.84       22.12     65.36 o 
   8   8  10      437.94      507.28     78.90 o 
   9   8  10      113.94      191.28     44.28 o 
  10   8  10     1535.92     1441.62    206.53 o 
  11   8  10      245.27      483.24     75.81 o 
  12   8  10       14.00     -115.03    115.03 o 
  13   8  10       98.79      109.80    146.40 o 
 -23   9  10      186.78      319.24     85.29 o 
 -22   9  10      518.11      562.80     95.68 o 
 -21   9  10      742.39      750.26    155.89 o 
 -20   9  10      802.11      751.01    100.41 o 
 -19   9  10      331.02      441.14     84.63 o 
 -18   9  10       93.92      114.84     50.87 o 
 -17   9  10      143.87      190.31     51.39 o 
 -16   9  10       87.36      140.18     55.09 o 
 -15   9  10     2928.65     2552.44    114.44 o 
 -14   9  10        3.01      -40.87     40.87 o 
 -13   9  10      302.45      314.10     58.04 o 
 -12   9  10       52.70      -26.92     42.18 o 
 -11   9  10      154.72      222.91     51.89 o 
 -10   9  10       94.97       16.00     36.77 o 
  -9   9  10       53.93      107.33     35.68 o 
  -8   9  10      691.77      653.99     58.97 o 
  -7   9  10      347.13      348.66     35.33 o 
  -6   9  10       28.23       62.50     47.08 o 
  -5   9  10       90.66      158.36     31.36 o 
  -4   9  10       80.86       97.90     30.34 o 
  -3   9  10        6.66       22.42     25.64 o 
  -2   9  10      196.50      162.49     27.66 o 
  -1   9  10       36.88       23.16     30.17 o 
   0   9  10      389.01      389.75     38.49 o 
   1   9  10       53.30       19.20     26.28 o 
   2   9  10      257.06      261.43    141.17 o 
   3   9  10       41.07      177.77    135.94 o 
   4   9  10     1484.61     1369.87    219.60 o 
   5   9  10     1526.50     1296.67    219.60 o 
   6   9  10     1317.52     1406.47    224.83 o 
   7   9  10      426.00      423.51    162.08 o 
   8   9  10      122.71       73.20    120.26 o 
   9   9  10      500.63      292.80    156.86 o 
  10   9  10     1638.12     1662.67    282.34 o 
  11   9  10       19.56      -41.83    120.26 o 
  12   9  10       22.61     -120.26    120.26 o 
  13   9  10        0.86     -115.03    130.71 o 
 -22  10  10        6.71       38.78     95.41 o 
 -21  10  10      146.61      150.54     86.01 o 
 -20  10  10     1695.51     1679.49    132.07 o 
 -19  10  10      809.63      628.87     91.14 o 
 -18  10  10      110.26       46.25     62.03 o 
 -17  10  10        2.00       43.06     45.94 o 
 -16  10  10      284.78      247.60     54.99 o 
 -15  10  10      861.72      775.34     74.15 o 
 -14  10  10     1004.75      861.25     76.69 o 
 -13  10  10      187.98      254.73     56.64 o 
 -12  10  10      171.55      154.76     53.52 o 
 -11  10  10        3.70      -36.63     42.22 o 
 -10  10  10     3776.10     3714.86    133.14 o 
  -9  10  10      306.50      270.73     42.95 o 
  -8  10  10      213.20      296.45     45.62 o 
  -7  10  10     1582.39     1506.66     65.44 o 
  -6  10  10      409.59      438.37     49.07 o 
  -5  10  10     2301.38     2566.33     82.78 o 
  -4  10  10     1104.66     1127.32     58.73 o 
  -3  10  10      285.65      318.80     39.34 o 
  -2  10  10       14.27       30.95     31.75 o 
  -1  10  10       13.42      -23.68     30.17 o 
   0  10  10     6798.75     6635.87    133.83 o 
   1  10  10      389.08      460.11    162.08 o 
   2  10  10       91.13      167.31    141.17 o 
   3  10  10      163.81      271.88    151.63 o 
   4  10  10     1468.27     1432.61    230.05 o 
   5  10  10     1384.76      904.53    198.68 o 
   6  10  10     3922.99     4412.87    366.00 o 
   7  10  10      103.95      -83.66    104.57 o 
   8  10  10        2.75      125.48    125.48 o 
   9  10  10      567.39      674.48    203.91 o 
  10  10  10      653.33      679.71    198.68 o 
  11  10  10      148.50      -99.34    115.03 o 
  12  10  10       41.30     -104.57    104.57 o 
 -22  11  10      107.45      133.24     96.76 o 
 -21  11  10       84.81      114.79     71.31 o 
 -20  11  10       29.88       39.77     66.73 o 
 -19  11  10      226.42      341.95     81.94 o 
 -18  11  10      184.86      134.05     69.81 o 
 -17  11  10        1.52       43.16     61.31 o 
 -16  11  10      750.50      813.48     76.89 o 
 -15  11  10     8237.58     8134.42    210.62 o 
 -14  11  10      191.06      124.68     52.19 o 
 -13  11  10      370.01      484.55     66.41 o 
 -12  11  10        0.87      -20.83     51.52 o 
 -11  11  10     1823.11     1781.32    169.69 o 
 -10  11  10     1586.30     1678.46    110.31 o 
  -9  11  10      113.79      179.29     42.20 o 
  -8  11  10       32.87       13.90     35.41 o 
  -7  11  10      178.46      158.61     38.69 o 
  -6  11  10      387.62      450.96     44.90 o 
  -5  11  10     3239.96     3525.39    101.63 o 
  -4  11  10       60.87       79.73     32.09 o 
  -3  11  10       49.30       38.62     30.96 o 
  -2  11  10      117.78      118.07     48.78 o 
  -1  11  10        0.58        2.97     46.30 o 
   0  11  10     9982.62     9694.63    175.84 o 
   1  11  10      413.85      883.62    193.46 o 
   2  11  10        3.44       83.66    125.48 o 
   3  11  10     1084.22     1181.65    214.37 o 
   4  11  10     1700.02     1636.53    240.51 o 
   5  11  10     6956.69     6817.99    449.65 o 
   6  11  10     2605.45     2222.12    287.57 o 
   7  11  10       32.26        5.23    120.26 o 
   8  11  10      139.22      -47.06    109.80 o 
   9  11  10      233.84      146.40    146.40 o 
  10  11  10       49.40      141.17    151.63 o 
  11  11  10      254.12      350.31    188.23 o 
  12  11  10       77.00      162.08    162.08 o 
 -21  12  10        9.83        9.64     98.78 o 
 -20  12  10     2246.72     2266.73    152.54 o 
 -19  12  10       35.50       45.09     67.25 o 
 -18  12  10      226.64      135.73     72.32 o 
 -17  12  10      122.57      154.49     69.82 o 
 -16  12  10     1116.43     1044.78    106.74 o 
 -15  12  10     1329.92     1474.43     95.10 o 
 -14  12  10     3998.06     3850.05    168.01 o 
 -13  12  10      543.76      584.95     84.49 o 
 -12  12  10       22.42      -52.61     52.61 o 
 -11  12  10     1277.28     1245.28    122.22 o 
 -10  12  10     9605.23     9821.03    230.77 o 
  -9  12  10    15256.16    14812.58    272.89 o 
  -8  12  10      144.76       60.32     40.54 o 
  -7  12  10      398.37      420.23     53.14 o 
  -6  12  10      177.12      202.09     38.50 o 
  -5  12  10     7659.99     7478.76    159.96 o 
  -4  12  10      206.80      260.82     41.61 o 
  -3  12  10       50.89       86.64     36.90 o 
  -2  12  10      388.66      371.56     48.98 o 
  -1  12  10      260.52      244.55     29.36 o 
   0  12  10       12.99        1.91     23.39 o 
   1  12  10     4593.20     4391.96    345.08 o 
   2  12  10      470.57      606.51    183.00 o 
   3  12  10       93.40        0.00    125.48 o 
   4  12  10     2404.78     1840.44    261.43 o 
   5  12  10     6522.35     5636.35    413.05 o 
   6  12  10      421.05       36.60    135.94 o 
   7  12  10      275.29       78.43    141.17 o 
   8  12  10        2.81     -115.03    115.03 o 
   9  12  10     1828.24     2211.66    318.94 o 
  10  12  10     1770.51     2499.23    345.08 o 
  11  12  10       52.96      109.80    146.40 o 
 -21  13  10       65.03       63.63     88.52 o 
 -20  13  10      741.60      766.79    152.01 o 
 -19  13  10      202.94      247.39     79.77 o 
 -18  13  10      369.84      285.37     95.61 o 
 -17  13  10       85.97      -21.91     77.38 o 
 -16  13  10      489.90      584.62    123.81 o 
 -15  13  10      102.18       96.73     85.03 o 
 -14  13  10      501.91      599.11     87.49 o 
 -13  13  10      175.29      227.62    118.88 o 
 -12  13  10        0.84       67.42     86.14 o 
 -11  13  10     1684.11     1542.68    117.03 o 
 -10  13  10     5888.09     6359.41    179.69 o 
  -9  13  10     1133.88     1091.93     82.53 o 
  -8  13  10     4075.72     3956.19    124.69 o 
  -7  13  10      145.35      148.90     44.49 o 
  -6  13  10      169.60      141.39     37.67 o 
  -5  13  10     3685.86     3392.52    105.17 o 
  -4  13  10      273.62      203.67     69.36 o 
  -3  13  10       23.52      -26.48     50.45 o 
  -2  13  10        0.05      -17.49     35.46 o 
  -1  13  10     1433.92     1255.05     76.16 o 
   0  13  10    11478.36    11162.92    197.46 o 
   1  13  10      699.90      784.28    193.46 o 
   2  13  10      373.29      282.34    151.63 o 
   3  13  10      951.87      852.25    203.91 o 
   4  13  10     1291.42     1186.87    230.05 o 
   5  13  10     2165.86     2075.72    287.57 o 
   6  13  10      233.45       67.97    141.17 o 
   7  13  10      152.75      261.43    162.08 o 
   8  13  10        4.57      -99.34    125.48 o 
   9  13  10      141.47      162.08    151.63 o 
  10  13  10      203.21      303.25    162.08 o 
  11  13  10      508.89      564.68    219.60 o 
 -20  14  10     1644.31     1643.38    227.44 o 
 -19  14  10       62.27       89.09     90.45 o 
 -18  14  10        6.04      -20.91     82.89 o 
 -17  14  10        1.59      -30.42     80.33 o 
 -16  14  10      215.79      160.31    149.01 o 
 -15  14  10       57.78       69.11     94.11 o 
 -14  14  10      191.61      180.85     94.22 o 
 -13  14  10     1262.62     1037.75    107.67 o 
 -12  14  10       43.22      141.82     67.11 o 
 -11  14  10     1188.70     1201.66    110.96 o 
 -10  14  10     6399.00     6240.70    203.09 o 
  -9  14  10     1297.34     1322.15     79.93 o 
  -8  14  10      467.88      565.33     60.82 o 
  -7  14  10      341.83      295.68     58.90 o 
  -6  14  10     1348.00     1299.86     67.41 o 
  -5  14  10    18558.48    17996.69    306.32 o 
  -4  14  10     1644.41     1675.94     79.31 o 
  -3  14  10      300.13      281.69     48.38 o 
  -2  14  10      219.43      156.04     50.72 o 
  -1  14  10       76.39       95.52     39.98 o 
   0  14  10      383.77      408.77     36.98 o 
   1  14  10     1887.39     1526.73    235.28 o 
   2  14  10        7.21       26.14    125.48 o 
   3  14  10      534.17      575.14    183.00 o 
   4  14  10       14.92       31.37    130.71 o 
   5  14  10     2016.60     2248.26    303.25 o 
   6  14  10     1927.57     1913.64    298.03 o 
   7  14  10      113.52      151.63    146.40 o 
   8  14  10      744.47      705.85    235.28 o 
   9  14  10       58.71      -31.37    146.40 o 
  10  14  10     5053.54     5144.86    475.80 o 
 -19  15  10       42.42       74.00    115.03 o 
 -18  15  10      601.66      849.44    160.03 o 
 -17  15  10      247.03      163.89    105.51 o 
 -16  15  10        1.00       79.95     87.81 o 
 -15  15  10     4312.92     3723.20    254.78 o 
 -14  15  10      176.78      318.58    156.86 o 
 -13  15  10     2759.21     2504.00    206.94 o 
 -12  15  10      595.37      562.39     91.69 o 
 -11  15  10      383.83      362.47     82.10 o 
 -10  15  10      289.75      305.00     75.47 o 
  -9  15  10       27.12       42.09     46.56 o 
  -8  15  10     1100.26     1066.81     97.79 o 
  -7  15  10      432.53      470.21     50.95 o 
  -6  15  10      298.47      310.66     56.83 o 
  -5  15  10     3907.94     3893.99    110.45 o 
  -4  15  10      743.33      703.13     96.60 o 
  -3  15  10      102.21       57.85     41.27 o 
  -2  15  10      367.87      304.95     46.98 o 
  -1  15  10       46.57       21.06     56.72 o 
   0  15  10     3818.49     3895.25    334.63 o 
   1  15  10     4105.00     4465.16    371.22 o 
   2  15  10      888.63      695.39    193.46 o 
   3  15  10      433.03      454.88    177.77 o 
   4  15  10      437.64      308.48    183.00 o 
   5  15  10      748.18      637.88    203.91 o 
   6  15  10      688.03      376.45    183.00 o 
   7  15  10      344.54      135.94    162.08 o 
   8  15  10      330.40      287.57    172.54 o 
   9  15  10      652.75      773.82    240.51 o 
 -18  16  10      229.71      312.42    133.33 o 
 -17  16  10      349.88      415.49    201.30 o 
 -16  16  10      482.06      560.59    134.91 o 
 -15  16  10      101.16       37.27    112.41 o 
 -14  16  10        6.60      -47.32     81.04 o 
 -13  16  10      249.25      248.01     97.92 o 
 -12  16  10        7.82      -40.09     65.32 o 
 -11  16  10      722.71      678.09     96.70 o 
 -10  16  10     1105.14      989.98    108.94 o 
  -9  16  10     1036.55     1082.48    186.05 o 
  -8  16  10     1878.91     1884.41    100.08 o 
  -7  16  10      764.41      697.18     70.96 o 
  -6  16  10     2410.29     2480.57     99.56 o 
  -5  16  10     3644.57     3819.18    122.87 o 
  -4  16  10      171.20      223.28     65.68 o 
  -3  16  10      115.41      103.30     48.18 o 
  -2  16  10       29.37       -1.05     69.61 o 
  -1  16  10        0.01      -50.94     68.67 o 
   0  16  10     2638.10     2415.58    287.57 o 
   1  16  10       64.79      -36.60    125.48 o 
   2  16  10      164.86     -115.03    125.48 o 
   3  16  10      618.92      601.28    198.68 o 
   4  16  10     3113.93     2321.46    313.71 o 
   5  16  10      198.46      135.94    162.08 o 
   6  16  10      315.44      397.37    188.23 o 
   7  16  10       36.10      386.91    183.00 o 
   8  16  10      405.49      162.08    172.54 o 
   9  16  10      180.44       52.29    162.08 o 
 -17  17  10        7.41       83.08     99.34 o 
 -16  17  10        0.20      -22.22    149.01 o 
 -15  17  10     3927.74     3423.51    260.16 o 
 -14  17  10        1.55       34.30     92.21 o 
 -13  17  10     1242.26     1413.57    179.28 o 
 -12  17  10      390.07      532.69    118.31 o 
 -11  17  10      130.67       81.04     77.64 o 
 -10  17  10      233.95      123.21     84.79 o 
  -9  17  10      689.34      523.99     88.08 o 
  -8  17  10      172.14      149.10     52.83 o 
  -7  17  10      130.28      191.56     54.27 o 
  -6  17  10      374.01      367.77     63.07 o 
  -5  17  10     2294.62     2544.67    116.25 o 
  -4  17  10     1775.97     1618.03    122.03 o 
  -3  17  10      400.51      405.75    103.01 o 
  -2  17  10       56.40        7.42    206.53 o 
  -1  17  10     1328.31     1129.55    140.58 o 
   0  17  10     3260.46     3712.25    345.08 o 
   1  17  10      761.30      501.94    193.46 o 
   2  17  10        2.39      -94.11    120.26 o 
   3  17  10       67.12      250.97    172.54 o 
   4  17  10      120.18     -120.26    120.26 o 
   5  17  10     1749.52     1866.58    313.71 o 
   6  17  10      612.21      575.14    235.28 o 
   7  17  10       64.65     -135.94    135.94 o 
   8  17  10      211.38        5.23    167.31 o 
 -16  18  10       19.23       20.91     92.43 o 
 -15  18  10        5.50       48.80     92.92 o 
 -14  18  10       90.24       73.20     88.88 o 
 -13  18  10      948.30     1008.42    160.54 o 
 -12  18  10      933.70      947.45    295.41 o 
 -11  18  10      694.84     1015.08    196.07 o 
 -10  18  10     3393.39     3481.94    229.99 o 
  -9  18  10     2478.75     2501.70    193.44 o 
  -8  18  10        7.12      -27.98     61.88 o 
  -7  18  10       37.04      -46.59     46.59 o 
  -6  18  10      788.12      742.57     94.41 o 
  -5  18  10     2459.49     2293.25    206.30 o 
  -4  18  10     2031.24     2175.79    177.29 o 
  -3  18  10     1511.82     1649.39    137.46 o 
  -2  18  10      246.45       79.23     94.22 o 
  -1  18  10       50.95       33.83     83.93 o 
   0  18  10     1084.12      956.82    230.05 o 
   1  18  10     2480.30     2138.47    298.03 o 
   2  18  10        0.09      -83.66    151.63 o 
   3  18  10       24.97      141.17    167.31 o 
   4  18  10      144.75      146.40    167.31 o 
   5  18  10      524.92      444.42    203.91 o 
   6  18  10      140.25       78.43    162.08 o 
   7  18  10      243.70       83.66    183.00 o 
 -15  19  10     1645.24     1715.60    210.35 o 
 -14  19  10      556.12      435.98    277.11 o 
 -13  19  10      335.18      501.61    120.50 o 
 -12  19  10      152.72      176.36     95.91 o 
 -11  19  10       29.66       13.59     73.67 o 
 -10  19  10        5.09       44.12     74.11 o 
  -9  19  10      687.28      639.15    128.10 o 
  -8  19  10       12.33      -73.20     73.20 o 
  -7  19  10       38.97      -25.25     63.99 o 
  -6  19  10     2262.26     2384.88    144.25 o 
  -5  19  10      926.21      960.13    207.49 o 
  -4  19  10       31.73        7.43     61.35 o 
  -3  19  10       19.41      -41.90     59.60 o 
  -2  19  10      434.81      458.30     90.27 o 
  -1  19  10        1.55      -18.97     78.91 o 
   0  19  10     3062.54     3429.91    360.77 o 
   1  19  10       35.49      209.14    162.08 o 
   2  19  10       31.45     -120.26    120.26 o 
   3  19  10      279.33      439.20    209.14 o 
   4  19  10     1742.98     1505.81    303.25 o 
   5  19  10     1180.23     1113.67    277.11 o 
 -13  20  10      237.70      462.93    130.71 o 
 -12  20  10        7.89       22.42     83.12 o 
 -11  20  10      173.65      120.26    141.17 o 
 -10  20  10     2227.33     1908.41    287.57 o 
  -9  20  10     1516.25     1380.33    250.97 o 
  -8  20  10       60.35      -94.11     94.11 o 
  -7  20  10      244.91      386.91    151.63 o 
  -6  20  10        6.15      168.36     99.34 o 
  -5  20  10      724.41      586.64    113.01 o 
  -4  20  10     2189.08     2215.11    147.67 o 
  -3  20  10      562.56      561.92    115.19 o 
  -2  20  10       48.79      -41.36     63.64 o 
  -1  20  10      152.84      -24.47     69.30 o 
   0  20  10      930.18      775.41    151.63 o 
   1  20  10      328.26     -104.57    135.94 o 
   2  20  10      163.28      -15.69    151.63 o 
   3  20  10      301.69      146.40    183.00 o 
   4  20  10     1694.02     2195.98    350.31 o 
 -11  21  10       24.84      214.37    146.40 o 
 -10  21  10        0.00      141.17    146.40 o 
  -9  21  10        6.05       10.46    130.71 o 
  -8  21  10       52.72       52.29    130.71 o 
  -7  21  10       72.47      156.86    141.17 o 
  -6  21  10        1.13      -99.34     99.34 o 
  -5  21  10        2.45      -55.17     69.09 o 
  -4  21  10      171.62      156.97     85.42 o 
  -3  21  10      234.07      177.67     91.54 o 
  -2  21  10      205.63      236.24     82.14 o 
  -1  21  10     2100.06     2310.05    212.05 o 
   0  21  10        4.33      -57.04    120.26 o 
   1  21  10      885.33     1002.60    159.55 o 
   2  21  10       19.04     -115.03    115.03 o 
  -8  22  10        4.18     -104.57    130.71 o 
  -7  22  10        3.99       20.91    141.17 o 
  -6  22  10        0.47      109.80    141.17 o 
  -5  22  10      676.98      867.93    214.37 o 
  -4  22  10     1028.95     1118.06    149.43 o 
  -3  22  10        7.53       50.51    109.80 o 
  -2  22  10       18.04      -60.13    112.41 o 
  -1  22  10        6.26      156.86    135.94 o 
 -25   1  11       14.65      182.25     90.52 o 
 -24   1  11        0.26       -6.17     88.88 o 
 -23   1  11      478.65      782.00    136.64 o 
 -22   1  11      588.38      594.63    122.87 o 
 -21   1  11       71.82       44.44     70.25 o 
 -20   1  11      172.69      104.32     76.59 o 
 -19   1  11       94.45       77.35     62.60 o 
 -18   1  11     4972.76     4799.72    178.49 o 
 -17   1  11      890.73     1039.68     71.96 o 
 -16   1  11     1288.46     1304.34     74.76 o 
 -15   1  11      517.54      581.23     53.23 o 
 -14   1  11        0.12       -4.14     28.83 o 
 -13   1  11      254.55      301.82     40.57 o 
 -12   1  11     4709.53     4413.53    114.44 o 
 -11   1  11        1.23      -19.02     19.02 o 
 -10   1  11      248.97      216.44     39.68 o 
  -9   1  11       92.20       58.54     27.32 o 
  -8   1  11     1498.56     1375.99     59.36 o 
  -7   1  11      821.56      818.51     42.58 o 
  -6   1  11      587.08      624.37     36.02 o 
  -5   1  11       54.36       49.37     22.85 o 
  -4   1  11        2.64       18.00     19.68 o 
  -3   1  11        3.82       -8.16     20.87 o 
  -2   1  11    22068.27    25410.91    388.89 o 
  -1   1  11      115.88      127.49     29.71 o 
   0   1  11      111.60      140.45     32.25 o 
   1   1  11        3.08        0.64     33.39 o 
   2   1  11      785.86     1021.16     67.56 o 
   3   1  11    15475.59    17529.72    465.66 o 
   4   1  11      667.42      715.12     97.50 o 
   5   1  11       18.76        2.90     65.32 o 
   6   1  11        5.04       28.76     66.55 o 
   7   1  11      106.98      103.10     70.33 o 
   8   1  11     1573.53     1559.91    140.34 o 
   9   1  11       99.81       76.51     75.18 o 
  10   1  11        0.28       -0.75     63.99 o 
  11   1  11        0.00       66.31     75.72 o 
  12   1  11        0.35       63.35     78.91 o 
  13   1  11     1186.96     1277.31    158.85 o 
  14   1  11      206.30      277.68    133.33 o 
 -24   2  11        6.93      151.63     85.03 o 
 -23   2  11      143.30      170.21    159.47 o 
 -22   2  11        0.36      -17.24     68.32 o 
 -21   2  11        0.48       46.12     72.02 o 
 -20   2  11      146.60      191.28     65.07 o 
 -19   2  11       40.14      -32.69    105.67 o 
 -18   2  11      534.27      470.26     90.04 o 
 -17   2  11      231.95      279.89     72.06 o 
 -16   2  11     1012.71     1094.82     70.22 o 
 -15   2  11      388.09      309.81     44.13 o 
 -14   2  11       72.31       66.48     31.71 o 
 -13   2  11     8544.01     8246.96    173.55 o 
 -12   2  11     2350.91     2370.37     73.64 o 
 -11   2  11       35.54       19.96     26.11 o 
 -10   2  11        1.93      -37.83     37.83 o 
  -9   2  11      167.69      169.74     34.75 o 
  -8   2  11      243.72      258.88     35.85 o 
  -7   2  11     6664.55     7793.79    150.53 o 
  -6   2  11      290.21      285.45     28.86 o 
  -5   2  11        0.06       27.61     21.09 o 
  -4   2  11       37.39       35.18     22.40 o 
  -3   2  11      244.96      259.61     27.22 o 
  -2   2  11     1698.47     2137.69     69.78 o 
  -1   2  11      971.59     1012.76     48.12 o 
   0   2  11       23.62       46.24     29.10 o 
   1   2  11       61.21       78.61     33.97 o 
   2   2  11        5.50       21.84     37.64 o 
   3   2  11        6.09       24.57     49.58 o 
   4   2  11      330.76      385.56    120.26 o 
   5   2  11       91.14      129.82     75.18 o 
   6   2  11        6.64       -2.46     62.53 o 
   7   2  11        0.37      -55.09     55.09 o 
   8   2  11      244.52      249.51     79.42 o 
   9   2  11      661.72      841.08    175.16 o 
  10   2  11        0.00       -3.59     64.62 o 
  11   2  11        0.00       28.57     72.53 o 
  12   2  11        2.31       29.63     76.59 o 
  13   2  11      188.52      280.15    101.22 o 
  14   2  11        9.98      134.33     78.43 o 
 -24   3  11        4.14      147.76     84.79 o 
 -23   3  11     1163.50     1212.28    219.60 o 
 -22   3  11     1711.20     1726.42    175.62 o 
 -21   3  11      867.02     1018.73    107.74 o 
 -20   3  11        0.65       15.62     64.07 o 
 -19   3  11       36.54        9.24     50.19 o 
 -18   3  11      207.07      112.94     57.64 o 
 -17   3  11      679.80      845.46     90.60 o 
 -16   3  11       33.09       21.15     46.83 o 
 -15   3  11       15.14       14.96     46.15 o 
 -14   3  11      134.63       98.30     31.62 o 
 -13   3  11     3094.77     3179.65     94.62 o 
 -12   3  11    60569.57    60658.38    894.27 o 
 -11   3  11      198.61      192.00     35.76 o 
 -10   3  11      101.17       31.62     28.93 o 
  -9   3  11       18.45      -21.99     27.60 o 
  -8   3  11     6386.89     6098.86    130.89 o 
  -7   3  11    44396.64    43803.49    559.95 o 
  -6   3  11      139.26      101.83     26.78 o 
  -5   3  11      154.33      172.79     26.58 o 
  -4   3  11      456.28      439.87     34.04 o 
  -3   3  11      522.64      611.25     39.78 o 
  -2   3  11    35769.85    41424.78    488.12 o 
  -1   3  11     2288.28     2447.85     70.87 o 
   0   3  11      515.86      551.11     43.88 o 
   1   3  11       17.60        7.39     31.71 o 
   2   3  11      757.40      896.92     67.99 o 
   3   3  11      365.79      407.24     53.12 o 
   4   3  11      714.61      862.03     80.15 o 
   5   3  11       51.28       45.09     56.14 o 
   6   3  11        0.35       24.91     67.97 o 
   7   3  11      241.63      237.11     78.91 o 
   8   3  11     5014.25     4533.73    371.22 o 
   9   3  11      631.31      585.41    102.73 o 
  10   3  11       30.50       17.43     70.33 o 
  11   3  11       91.31       21.18     72.84 o 
  12   3  11      203.13      103.84     81.04 o 
  13   3  11      459.98      520.84    116.74 o 
  14   3  11      135.64      235.49     92.21 o 
 -24   4  11        6.73      250.97     92.43 o 
 -23   4  11       57.92      271.40    151.63 o 
 -22   4  11      151.48      123.51     89.50 o 
 -21   4  11      375.74      362.71     86.73 o 
 -20   4  11        5.94      -19.00     53.27 o 
 -19   4  11        0.21        7.59     53.80 o 
 -18   4  11     2503.71     2509.07    136.47 o 
 -17   4  11    14348.72    12895.39    328.02 o 
 -16   4  11        4.61      -33.03     45.63 o 
 -15   4  11        5.17        8.11     47.05 o 
 -14   4  11       30.85       30.09     43.71 o 
 -13   4  11       71.60       -1.68     33.94 o 
 -12   4  11    13603.00    12875.84    211.70 o 
 -11   4  11     3515.45     3538.05     74.66 o 
 -10   4  11     1150.95     1207.63     69.52 o 
  -9   4  11       78.62       62.27     29.68 o 
  -8   4  11      514.32      559.99     49.49 o 
  -7   4  11     8776.20     9645.58    162.56 o 
  -6   4  11       96.39      116.58     27.99 o 
  -5   4  11        2.01       18.71     21.33 o 
  -4   4  11       20.05        9.43     22.29 o 
  -3   4  11      565.13      496.66     36.59 o 
  -2   4  11      408.60      324.35     33.81 o 
  -1   4  11      219.64      328.29     42.46 o 
   0   4  11        0.14       -0.81     26.11 o 
   1   4  11       29.77       29.16     49.81 o 
   2   4  11       48.93       52.98     34.26 o 
   3   4  11     2503.12     2184.21     86.90 o 
   4   4  11       87.15       36.96     50.19 o 
   5   4  11        2.15      -46.59     46.59 o 
   6   4  11       59.83       83.78     53.87 o 
   7   4  11      668.98      609.26     90.61 o 
   8   4  11     3370.13     3567.08    192.21 o 
   9   4  11       85.16       40.09     65.32 o 
  10   4  11        1.91        6.33     65.69 o 
  11   4  11       26.61       70.82     77.38 o 
  12   4  11       17.29       10.84     70.46 o 
  13   4  11       22.49        6.17     88.88 o 
 -24   5  11       62.19      173.21     91.50 o 
 -23   5  11       97.09      230.25     93.81 o 
 -22   5  11     1849.33     2056.36    147.54 o 
 -21   5  11      246.00       84.42    105.80 o 
 -20   5  11        3.33      -27.40     52.92 o 
 -19   5  11       26.77       48.88     54.17 o 
 -18   5  11      356.63      429.27     76.20 o 
 -17   5  11     2955.03     2935.32    147.06 o 
 -16   5  11      383.96      384.30     70.86 o 
 -15   5  11       46.61       27.30     42.12 o 
 -14   5  11       49.65      -36.03     36.03 o 
 -13   5  11      261.89      181.06     44.12 o 
 -12   5  11    10132.30     9197.19    204.56 o 
 -11   5  11        0.19       24.74     29.85 o 
 -10   5  11       23.51       15.88     26.22 o 
  -9   5  11       11.31      -18.75     27.04 o 
  -8   5  11     3786.87     4149.50     97.39 o 
  -7   5  11    17014.10    16817.81    249.72 o 
  -6   5  11      189.70      184.14     32.91 o 
  -5   5  11      160.24      198.89     34.12 o 
  -4   5  11      484.54      567.70     38.49 o 
  -3   5  11      208.53      204.93     31.03 o 
  -2   5  11    72252.29    75827.89    928.90 o 
  -1   5  11      154.32      143.94     27.88 o
[truncated: 470,702 more chars]
